# Supplementary material for: The C-terminal tail of the bacterial translocation ATPase SecA modulates its activity
Source: eLife. 2019 Jun 27;8:e48385. doi: 10.7554/eLife.48385 (PMC6620043; doi:10.7554/eLife.48385)
Supplement: Figure 1—source data 1. [file elife-48385-fig1-data1.txt]

CLUSTAL O(1.2.4) multiple sequence alignment
sp|Q31I38|SECA_THICR --------------------MALNIFKKLFGSRNERLLKQYRKNVQQINALEEAFSQLSD	40
sp|Q6FEE0|SECA_ACIAD --------------------MLASLIGGIFGTKNERELKRMRKIVDQINALEPTISALSD	40
sp|Q0VRZ3|SECA_ALCBS --------------------MLGTIVKKIIGTKNDRELKRMAKLVDAINSHAEAMAQLTD	40
sp|A6VYJ1|SECA_MARMS --------------------MLGTVIKKIVGTKNDREVKRYRKIVAQINQLEESFHKLSD	40
sp|B3PCL0|SECA_CELJU --------------------MIGKLIKKIFGSKNERELKRMGKVVTLINALEPELQKLSD	40
sp|Q1QVH6|SECA_CHRSD --------------------MLNTIVRKLVGSKNEREVKRMRKACEAINALEPTFEALDD	40
sp|Q9LCT3|SECA_PSEAE --------------------MFAPLLKKLFGSKNERDVKRMAKAVQAINALEPQMVALSD	40
sp|Q2SA01|SECA_HAHCH --------------------MFSSIARKIFGSKNAREIKRMGKVVKRINELEESISALDE	40
sp|Q5NGR3|SECA_FRATT ---------------------MLSLVQKIIGSRNERFIKKVSRIVQKINSLEPEFEKLSD	39
sp|A5CY18|SECA_VESOH ------------------MSIINNILSKIVGSRNDRLIKVLYKTVNQITELESNMQALSD	42
sp|A5EY15|SECA_DICNV --------------------MLGKIIAKLFGSRNERIIKQLSKTVKKINALEESMIALDD	40
sp|Q21UD1|SECA_RHOFT --------------------MATNILTKIFGSRNDRQLKQYRKSVVRINAMEAELEKLSD	40
sp|Q7VUR2|SECA_BORPE ---------------------MVSLLKKLIGSRNDRLLKEYRKQVAQINSLEPKISALSD	39
sp|A6T2E8|SECA_JANMA ----------------------MSLLTQIFGSRNQRLLKQYQKTVREINALEPALEQLSD	38
sp|Q9JYK8|SECA_NEIMB --------------------MLTNIAKKIFGSRNDRLLKQYRKSVARINALEEQMQALSD	40
sp|Q13U01|SECA_PARXL --------------------MTTGFLQKIFGSRNQRLVKQYQKTVAAINALEPQIEQLTD	40
sp|Q47AB4|SECA_DECAR --------------------MISGLLKKIFGSRNDRLIKQYSQNVKRINALEPAMQALSD	40
sp|Q5P705|SECA_AROAE --------------------MISGLLKKIFGSRNDRLIRQYSQTVRAINALEPEISALSD	40
sp|A1K3V5|SECA_AZOSB --------------------MISGLLKKLFGSRNDRLIRQYSQNVRKINALEPEIAALSD	40
sp|Q3SMG1|SECA_THIDA --------------------MLQSLFKKVFGSRNERLVKQYLQKVKAINALEPAMEQLSD	40
sp|Q7NQ59|SECA_CHRVO --------------------MISSLLKKVFGSRNDRLLKQYRQTVARINALEPAMQALSD	40
sp|Q1GZ36|SECA_METFK --------------------MLSALFKKIFGSRNERLVKQYAQNVKAINALEPSMQALTD	40
sp|Q2Y647|SECA1_NITMU --------------------MLNNLLKKVFGSRNDRLIKQYSQNVTAINALEAKIGALSD	40
sp|B7J3W9|SECA_ACIF2 --------------------MFGTIIRHVVGSRNDRLIKKARAIVAQVNALEDRFKAMDD	40
sp|Q8PCJ2|SECA_XANCP --------------------MINSLLTRVFGSRNERQLRQLNRLVTQINALEPTIEKLSD	40
sp|Q83F06|SECA_COXBU --------------------MLGNIIKKAFGTRNERLLKGYSKIVSRINALEPEIQALSD	40
sp|Q5ZVH7|SECA_LEGPH --------------------MLSTLIKKMFGSRNERTLRRMEKSVMAINAFEPKMQALSN	40
sp|A1WYM9|SECA_HALHL --------------------MFSAIAKRVFGTRNDRALKRLRKRIEAINAHEPELQKLSD	40
sp|Q607S5|SECA_METCA --------------------MLGKLVKKVVGSRNDRIIKRKRRLVKKINQLEPTIAALSD	40
sp|Q3J799|SECA_NITOC --------------------MVTNLLSKVFGSRNDRLLRSVNKVVAQINALEQEFAALSD	40
sp|A1SU27|SECA_PSYIN --------------------MITGLITKIIGSRNDRYLKKLRKVADEINKLEPQMKALSD	40
sp|P43803|SECA_HAEIN ----------------------MSILTRIFGSRNERVLRKLKKQVVKINKMEPAFEALSD	38
sp|B4F102|SECA_PROMH --------------------MLGKIVTKIFGSRNERAIRRMRKVVAQINQLEPEFEKLTD	40
sp|Q6D0J2|SECA_PECAS --------------------MVMNILTKIFGSRNDRTLRRMRKNVDVISRLEPEMEKLSD	40
sp|B2VD75|SECA_ERWT9 --------------------MLIKLLTKVFGSSNDRTLRRMRKAVEQINKMEPDFVKLSD	40
sp|C5B9G5|SECA_EDWI9 --------------------MLIKLLTKVFGSRNDRTLRRMRKVVEQINRMEPEMEQLSD	40
sp|Q7CGB6|SECA_YERPE --------------------MLIKLLTKVFGSRNDRTLRRMQKVVDVINRMEPDIEKLTD	40
sp|Q8ZRT7|SECA_SALTY --------------------MLIKLLTKVFGSRNDRTLRRMRKAVSLINAMEPEMEKLSD	40
sp|P10408|SECA_ECOLI --------------------MLIKLLTKVFGSRNDRTLRRMRKVVNIINAMEPEMEKLSD	40
sp|Q47VS0|SECA_COLP3 --------------------MFGNLLTKMFGSRNDRLLKQMSKEVTKINALEPVLEALSD	40
sp|Q5R0N7|SECA_IDILO --------------------MLGSLFRKVFGSRNDRILKTMKKDVERINLLEPEFEALSD	40
sp|Q15Q25|SECA_PSEA6 --------------------MFSSILTKVFGSRNDRTLKKLNKITEQVNQLEAQYEALSD	40
sp|B4RWX1|SECA_ALTMD --------------------MFSSILRKVFGSRNDRLLKKLRKNVDAINALEAEFEKLSD	40
sp|Q9KPH4|SECA_VIBCH --------------------MITKLLTKVIGSRNDRTLRRLRKIVKEINNYEPAFEALSD	40
sp|Q8E9Q5|SECA_SHEON --------------------MFGKLLTKVFGSRNDRTLKGLQKVVNKINALEADYEKLTD	40
sp|A0KPW5|SECA_AERHH --------------------MISTLLTKIIGSRNDRTLKALRKIVKQINAMEPQFEALSD	40
sp|Q6AJK1|SECA_DESPS --------------------MIGKMLTKVFGSKNDRVLKQIRPLVTRINDLESTIKPLGD	40
sp|Q72DV4|SECA_DESVH --------------------MLGFLFKKVFGSKNDRYIKRLRPIVAAINALEPQMQSLRD	40
sp|Q74BJ1|SECA_GEOSL --------------------MFGAIIKKIVGSKNERELKRMWPVVEKINGLESQVAGLTD	40
sp|A1AM15|SECA_PELPD --------------------MFGSLVKKVFGSKNEREIKKLWPIVARINELEASISPLSD	40
sp|Q2LTP4|SECA_SYNAS --------------------MFASVLKKIVGTKNDRELKKYSLIQREINALESSIAALSD	40
sp|A0LHJ3|SECA_SYNFM --------------------MLTDILKKIFGSQNERILKRIAPLVDEINSYEPVMRKLSD	40
sp|B8FHX0|SECA_DESAA --------------------MIGETLAKIFGTKNSRVIKSFRPTVNHINELEPKYQAMSD	40
sp|Q2NB30|SECA_ERYLH --------------------MFQTLMKSVFGSSNDRYVKSIGKIVDQINALEDQIKALSD	40
sp|A5V9S7|SECA_SPHWW --------------------MLGGLAKAIFGSSNDRYVKSLRPILQKIAGFEPTLEAMND	40
sp|A0LCX0|SECA1_MAGMM --------------------MFSAIARKLFGSRNDRYLRSLQPLVDRINGLEAEYEALSD	40
sp|P52966|SECA_RHOCA ------------------MLGLGYIGRKLFGTPNDRKVKRTRPLVAKINALEPAFEKLSD	42
sp|P0CAW7|SECA_CAUCR ---------------------MLGFAKKLFGSSNERKVKTLATRVAKINAYEAEYAALSD	39
sp|Q0BUI2|SECA_GRABC --------------------MFARLVRSIFGSSNDRSLRGYQRRVQQINALEPELAALTD	40
sp|Q0AMD3|SECA_MARMM ---------------------MLSIARKIFGTENDRKIRRLRPMVEKINALEPDFEALSD	39
sp|Q2RXV5|SECA_RHORT --------------------MFGAIARRLFGSANDRIVKSLVKTVAAINAKESEVQGLSD	40
sp|A7HTW6|SECA_PARL1 ------------------MASLGAFAKRLFGSSNDRRIKAYKARVEAINALEPDMIALSD	42
sp|Q7CSN9|SECA_AGRFC ------------------MVSLGGIARKLFGSANERRVRSYKSKIAAINALEEATKALSD	42
sp|Q6G5U2|SECA_BARHE ------------------MVGLGVFARKFFGSAHERRLKVLRKKAEQINVLEEQFQKLSD	42
sp|Q98G67|SECA_RHILO ------------------MVSLGGLARKVFGSSNDRRVKSTRPRVEAINAMENEMRALSD	42
sp|Q8YJG2|SECA_BRUME ------------------MVSFGGLARKIFGSSNDRRVKTLRQRAEQITALEKNYENLTD	42
sp|B2ID49|SECA_BEII9 --------------------MWATLAKKIFGTANDRRLKGYRPKVAAINALEPEIQKLSD	40
sp|B8IF29|SECA_METNO --------------------MLGAIAKKIFGSSNDRRVKGYRPRVAAINALEPEMEALSD	40
sp|A8IHQ3|SECA_AZOC5 --------------------MLGGLARKIFGSANDRRVRGYRPSVEAINKLEPELETLTD	40
sp|Q89XV1|SECA_BRADU --------------------MIGALARKFFGSANDRRVKGYQSRVNAINALEPELIKLSD	40
sp|Q2S4E4|SECA_SALRD ---------------------MFEWIKNLFGDPNERELNKLWPIVEEINDHYEELQDLTD	39
sp|Q8KD18|SECA_CHLTE ---------------------MLKIIAKIFGSKHEKDIKKIQPIVDRINEIYGTLNALPD	39
sp|B3ESI0|SECA_AMOA5 ---------------------MLKLFTKLFGTKSERDLKSIRPYVEKINLEYEKLVSLTN	39
sp|Q89ZL5|SECA_BACTN -------------------MGFNEFLSSIFGNKSTRDMKEIKPWVEKIKAAYPEIEALDN	41
sp|Q7MWS5|SECA_PORGI -------------------------MSKLFGNKSQRDLKEVKPFVDKIKVAYGEIERLSD	35
sp|A6L997|SECA_PARD8 -------------------MGFNEFMTKLFGNKSQRDLKEITPYVDKVKAVYPSIKALSN	41
sp|A6GX63|SECA_FLAPJ ------------------MSFINNILKVFVGDKSQKDVKAIQPIIAKIRTLENSLSNLSH	42
sp|Q11YU5|SECA_CYTH3 ---------------------MLGILAKLFGTKSGRDIKKLQPLVERINEEFQKLHALDD	39
sp|Q17XE2|SECA_HELAH --------------------MIKAIIGKIIGTRNDRWIKQYKKKVLAINTLEPTYEKMSD	40
sp|Q0P9V7|SECA_CAMJE --------------------MFLNALKAVFGTKNDREVKKYFKRVAQINALEGNYQNLSD	40
sp|Q01Y13|SECA_SOLUE --------------------MIDAVLAKVFGTKNEREVKAMLPTVAAIGALEPQLRELSD	40
sp|Q1IMP4|SECA_KORVE --------------------MINKAIAKIFGTQNEREIKRLMPIVAQINALEPQVKQFSD	40
sp|Q6MR29|SECA_BDEBA --------------------MVTQILTKMFGTKHDREMKKIQPTVDRINALEPQMAALTD	40
sp|Q1D1H8|SECA_MYXXD --------------------MIEWTLKKLIGTKNERELKKAHAKVARVNELETRMRALKD	40
sp|Q2INY3|SECA_ANADE --------------------MFNYVLKKVLGTKNERELKRLRPLVARVAELEPRMKALRD	40
sp|Q4FNA5|SECA_PELUB ------------------MLNPLNFITKFIKSSNQKELDRINKIVVKVNSLEASVKNLSD	42
sp|A8F255|SECA_RICM5 ---------------------MLSILKKLFGTANDRTVKKLFSEITKINSLEPAIQKLSD	39
sp|Q73HK8|SECA_WOLPM --------------------MSFFFIRKIFGSTNKKIIKSFRKIVQQINALETEMQSLSD	40
sp|Q6MEX9|SECA_PARUW ---------------------MFGFLKKIFGSAHDRLLNRYRKQVEEVNKWDQKFQSLSD	39
sp|O84707|SECA_CHLTR ---------------------MMDFLKRFFGSSQERILKRFQKLVEEVNACDEKFSSLSD	39
sp|P47318|SECA_MYCGE --------------------MAIFNFLK-LISPKNRILSKANRIASEVESYKNYYRNLTD	39
sp|Q7UDY6|SECA1_RHOBA MSILERLWDLLGLVFGSTFERVGSLATSVFGSANARQVAKLQESADRITAMEPKFAAMSD	60
sp|A9B6X4|SECA_HERA2 ---------------------MFKWLGKLLGDPNAKVVKKMQPTLDEINALEPKMKALSD	39
sp|A9WEB6|SECA_CHLAA ---------------------MMNFLRRLLGDSNEKELRRLQPIVEEINRLGPEFAALSD	39
sp|A5URI4|SECA_ROSS1 ---------------------MKAFFEKLLGFGPDRAIKQIEPIVRRINSLEPSVEALSN	39
sp|Q6F260|SECA_MESFL ------------------------------MASDKSLLRMYGKYANEILSLEPEMKKLAN	30
sp|O07497|SECA_BORBU --------------------MLKAVLETTIGSKSKRDLKDYLPTLRNINKLERWALLLAD	40
sp|Q73LG6|SECA_TREDE --------------------MLDSIIKILFGSKHERDIKAMLPILHKINEKEAWALSLSE	40
sp|Q7NJJ6|SECA_GLOVI ----------------------MAWWNKLFGDPQERKVKKYQPRVAEMNALEAEVAALSD	38
sp|A5GQ30|SECA_SYNR3 ------------------------MLKLLLGDPNARKLKRYQPLVSDINLLEEDIAPLSD	36
sp|Q7V9M9|SECA_PROMA ------------------------MLKLLLGDPNARKLKRYQPILTDINLFEDEIASLND	36
sp|Q55709|SECA_SYNY3 ------------------------MLKALFGDPNTRKLKKFQPYVAEVNLYEEDIEKLSD	36
sp|B7K818|SECA_CYAP7 ------------------------MLKALFGDPNTRKLNKFQSLVTETNLLEEEIKKLSD	36
sp|B0JLJ4|SECA_MICAN ------------------------MLKALLGDPNARKIKKFQPLVTEINLLEEDIKNLSD	36
sp|B0C1V9|SECA_ACAM1 ------------------------MLKTLLGDPNKRKLKKYQPDVVEINLLEEEVEVLSD	36
sp|Q10VW7|SECA_TRIEI ------------------------MFKKLLGDPNARKLKKFQPWVTDINILEEDIQKLSD	36
sp|Q8YMS8|SECA_NOSS1 ------------------------MLKLLLGDPNARKLKKYQPYITEINLLEEDIKVLSD	36
sp|Q2NJH2|SECA_AYWBP ---------------------MFNFLKKIFNS-SKKALRKARTIANKVQNLEAQIALLDD	38
sp|Q3ZZG5|SECA_DEHMC ----------------------MFKFFSSFGDSNEKEIRALEPLVDKINQLENSFTTLSD	38
sp|Q5SIW3|SECA_THET8 ---------------------MLGLLRRLFDNNEREIARYYKQVVEPVNRLEAEVEKLPD	39
sp|Q9RWU0|SECA_DEIRA ---------------------MFRVLNKVFDNNKRDVERIIQTVVKPVNALEEETMRVEN	39
sp|Q04ED0|SECA_OENOB ---------------------MVNPVRKLIENP-KRQLHKYEHLADLTEAHADEMAALSD	38
sp|Q9AET4|SECA1_STRGN ---------------------MANILRTIIEND-KGELRKLEKMANKVIAYSDQMAALSD	38
sp|A8YUC4|SECA_LACH4 ---------------------MLNILKKLYNDD-KRELKKFEKYANKVEGYADEMSKLTD	38
sp|Q834A7|SECA_ENTFA ---------------------MANFLKKMIEND-KKELRRLEKIADKIDAHASAMEQLSD	38
sp|O06446|SECA1_STAA8 ----------------------MGFLSKILDGN-NKEIKQLGKLADKVIALEEKTAILTD	37
sp|C0Z6T7|SECA_BREBN ---------------------MLGLVKKIFGDSNEREVKKMFKRVESINALEPTIKALSD	39
sp|P28366|SECA_BACSU ---------------------MLGILNKMFDPT-KRTLNRYEKIANDIDAIRGDYENLSD	38
sp|P47847|SECA1_LISMO ---------------------MAGLLKKIFESG-KKDVKYLERKADEIIALADETAALSD	38
sp|C0QZS7|SECA_BRAHW ------------------MGAMDLVFKLIFGSKEQNDAKILKPIAEKTLTFEEEIKKLSN	42
sp|Q9X1R4|SECA_THEMA --------------------------MILF-DKNKRILKKYAKMVSKINQIESDLRSKKN	33
sp|A7HMM7|SECA_FERNB ---------------------MLGNLKKIF-DKNEIEIRKARKIVERINQLDEKARKTSF	38
sp|A1A268|SECA_BIFAA ---------------------MVDIVDKALRMGEGRQIKKLENVAKATNALEDEIAALDD	39
sp|Q6A833|SECA_PROAC ----------------------MNLMDRVLHAGEGKIIRRLNRIVGQVNSIEEDYVAMDD	38
sp|Q8FRI7|SECA1_COREF ----------------------MFGLSKMLRVGEGRAVKRLQKIADQVIALEDQYANLTD	38
sp|A4FNI7|SECA_SACEN -----------------------MVLSRLLRAGEGKLLKRLRRIAAHINELEDDVLALSD	37
sp|P9WGP5|SECA1_MYCTU ------------------------MLSKLLRLGEGRMVKRLKKVADYVGTLSDDVEKLTD	36
sp|Q0S2Y0|SECA_RHOJR --------------------MPSLSLSKLLRVGEGRMVKRLKHIADHVSSLSPEVEDLTD	40
sp|A1SGL9|SECA_NOCSJ ---------------------MPAILDKILRIGEGKILRQLEAIAQAVNAIEDDFVAMSD	39
sp|B2GL56|SECA_KOCRD ---------------------MASFLEKVLRTGDKRVLKRLRTYADAVNSLEDSFKELSD	39
sp|Q47LZ9|SECA1_THEFY ---------------------MPGILDRVLRIGEGKILRKLNKLKDQINSIEDDFVDLSD	39
sp|A5CPU4|SECA_CLAM3 ---------------------MASVLEKVLRVGEGRTLRKLQNYAKAVNQLEEDFTHLTD	39
sp|P0A4G6|SECA_STRCO ----------------------MSVLSKLMRAGEGKILRKLHRIADQVNSIEEDFADLSD	38
sp|A0LVS1|SECA_ACIC1 ---------------------MPALLDKLLRAGEGKILRKLKAIAEQVNSIEDEFAKLSD	39
sp|Q2JEZ1|SECA_FRACC -----------------------MVLDKILRAGEGRILRKLKAIAEQVNLIEDDFTGLSD	37
sp|C5C1N8|SECA_BEUC1 ---------------------MPSILDKVLRMGEGRILKKLTGIVAQVNAHEDTVREFTD	39
sp|A6WEN1|SECA_KINRD ---------------------MPAIVEKVLRAGEGRVVKRLHRVAEQVNALESDFEAMND	39
sp|Q050M4|SECA_LEPBL ------------------MNMIQNILRVILGSKFERDLKKLIPIVGQINSLEKEMKETSD	42
sp|O67718|SECA_AQUAE --------------------MLGWIAKKIIGTKNEREVKRLRKFVNQINELEKELDALTN	40
sp|Q8RI93|SECA_FUSNN --------------------MIGSLLKKIFGTKNDREIKALTKEVEKINALESEYEKLSD	40
sp|A9GI17|SECA_SORC5 --------------------MFTWAMKKIFGTSHERAIRRMRPRVEAIGRMEPELQKLSD	40
sp|B2KAS3|SECA_ELUMP --------------------MITTVIEKIFGTKSERDLKKLKPIIEKINSLESEILKLSD	40
sp|Q1AVJ6|SECA_RUBXD ----------------------MNLLTKILRMGEGRKLKALQRTVEEVSAREPEVRGLSD	38
sp|B5YKT5|SECA_THEYD ---------------------MVKILEKIFGTKNERELKRYFTIVEDINRLESQISSLSD	39
sp|B8CYM4|SECA_HALOH ---------------------MLKFIKNIFKDSNTRELEKLQHIVDEINSLEPYMKKLSD	39
sp|Q18CN0|SECA1_PEPD6 ----------------------MSFMDNLFNMADKKELKKFNKTVDIIDSLEPKFESMAD	38
sp|B0S3K9|SECA_FINM2 ----------------------MGVFESIFGSANKKELKKIEPIIKKIESYDKSMQQLSD	38
sp|Q67T83|SECA_SYMTH --------------------MALKILERIFGDYSAKVVKRHQRTVALINSLEPEMQKLSD	40
sp|A9KS12|SECA_LACP7 ----------------------MGLIKKIFGTHSEREIKLIRPTADKIEALEPDMMKLSD	38
sp|Q0B0B4|SECA_SYNWW --------------------MIKSLLKSLLD-DDEREVKKLRRTVEVINSLEAEFQELAE	39
sp|Q24MT3|SECA_DESHY ----------------------MGFLNKLFD-DNAREVKKYQKKIAAINDLEPEIKALSD	37
sp|B0TGY6|SECA_HELMI ---------------------MFGFLKNLLD-DNARDIRRLQKTVDRINSMEPEWQRLSD	38
sp|A5HY67|SECA_CLOBH ----------------------MGILNKIFGTYSERELRRVNPIVNKIEALDEKMQSLKD	38
sp|A3DF88|SECA_CLOTH ---------------------MLKVFEKIFGSYSDREVKRIKPIIDRIEALEPEMQALSD	39
sp|A4XJ42|SECA_CALS8 ---------------------MLKIIEKLIGSYSEREIKKILPIVDKIESLAPEYERLTD	39
sp|Q8RCB4|SECA_CALS4 ---------------------MLGLVEKIFGSYSEREVRRLEPIAEKVLSYEDQMARLTD	39
sp|Q31I38|SECA_THICR DELKAKTDYFKSQISE--------------------------------------------	56
sp|Q6FEE0|SECA_ACIAD ADLSAKTPEFKERYNK--------------------------------------------	56
sp|Q0VRZ3|SECA_ALCBS GDLQHKTEAFRQAFKD--------------------------------------------	56
sp|A6VYJ1|SECA_MARMS DDLSGKTSEFRDRLAK--------------------------------------------	56
sp|B3PCL0|SECA_CELJU EQLKEKTTELRNRYSA--------------------------------------------	56
sp|Q1QVH6|SECA_CHRSD ASLTAKTAEFRQRLEA--------------------------------------------	56
sp|Q9LCT3|SECA_PSEAE EQLKAKTAEFQQRYAK--------------------------------------------	56
sp|Q2SA01|SECA_HAHCH AALKAKTQEFRSRLEK--------------------------------------------	56
sp|Q5NGR3|SECA_FRATT EQLKAKTFEYRERLAN--------------------------------------------	55
sp|A5CY18|SECA_VESOH EQLKSKTQEFKDRLNK--------------------------------------------	58
sp|A5EY15|SECA_DICNV AALRAKTDEFRKRLTE--------------------------------------------	56
sp|Q21UD1|SECA_RHOFT EALRGKTQEFKDRIAK--------------------------------------------	56
sp|Q7VUR2|SECA_BORPE EELSAKTQEFRDRHQQ--------------------------------------------	55
sp|A6T2E8|SECA_JANMA EALKAKTPEFKERLAK--------------------------------------------	54
sp|Q9JYK8|SECA_NEIMB ADLQAKTAEFKQRLAD--------------------------------------------	56
sp|Q13U01|SECA_PARXL DQLRGKTGEFRQRVAS--------------------------------------------	56
sp|Q47AB4|SECA_DECAR EQLRAKTDEFRQRHAN--------------------------------------------	56
sp|Q5P705|SECA_AROAE EALQAKTADFKQRVAN--------------------------------------------	56
sp|A1K3V5|SECA_AZOSB EALRGKTGEFRQRLAD--------------------------------------------	56
sp|Q3SMG1|SECA_THIDA AELAGKTADFKARIEQ--------------------------------------------	56
sp|Q7NQ59|SECA_CHRVO EALAAKTQEFRDRLGK--------------------------------------------	56
sp|Q1GZ36|SECA_METFK EQLRAKTEEFKQRYQQ--------------------------------------------	56
sp|Q2Y647|SECA1_NITMU AELRGKTEEFRQRIGE--------------------------------------------	56
sp|B7J3W9|SECA_ACIF2 ATLAAQTAIFRERLAR--------------------------------------------	56
sp|Q8PCJ2|SECA_XANCP AELQAKTPEFKQRLAA--------------------------------------------	56
sp|Q83F06|SECA_COXBU ADLRAKTDEFKKRLVD--------------------------------------------	56
sp|Q5ZVH7|SECA_LEGPH EELAGKTQEFKERFNN--------------------------------------------	56
sp|A1WYM9|SECA_HALHL EQLQAKTDAFKARLAQ--------------------------------------------	56
sp|Q607S5|SECA_METCA EALGRKTLEFRERLSN--------------------------------------------	56
sp|Q3J799|SECA_NITOC GQLQAKTDQFRDRLAA--------------------------------------------	56
sp|A1SU27|SECA_PSYIN EELKAKTIEFKERLAS--------------------------------------------	56
sp|P43803|SECA_HAEIN DELKAKTQEFRDRLSG--------------------------------------------	54
sp|B4F102|SECA_PROMH DELKAKTDEFRERLKK--------------------------------------------	56
sp|Q6D0J2|SECA_PECAS EELQAKTLEFRVRLEK--------------------------------------------	56
sp|B2VD75|SECA_ERWT9 DELKAKTIEFRARLEK--------------------------------------------	56
sp|C5B9G5|SECA_EDWI9 ELLKAKTVEFRGRLAQ--------------------------------------------	56
sp|Q7CGB6|SECA_YERPE TELRAKTDEFRERLAK--------------------------------------------	56
sp|Q8ZRT7|SECA_SALTY DELKAKTNEFRARIEK--------------------------------------------	56
sp|P10408|SECA_ECOLI EELKGKTAEFRARLEK--------------------------------------------	56
sp|Q47VS0|SECA_COLP3 EELKAKTTEFKERFTQ--------------------------------------------	56
sp|Q5R0N7|SECA_IDILO AELKEKTAEFRKRLND--------------------------------------------	56
sp|Q15Q25|SECA_PSEA6 EQLKAKTGEFQKRLQD--------------------------------------------	56
sp|B4RWX1|SECA_ALTMD EALKAKTDEFKARIEK--------------------------------------------	56
sp|Q9KPH4|SECA_VIBCH EELKAKTVEFRQRIEQ--------------------------------------------	56
sp|Q8E9Q5|SECA_SHEON EQLKAKTAEFRERLAA--------------------------------------------	56
sp|A0KPW5|SECA_AERHH AQLQAKTAEYRQRLEQ--------------------------------------------	56
sp|Q6AJK1|SECA_DESPS AALVAKTVEFKERIAK--------------------------------------------	56
sp|Q72DV4|SECA_DESVH EDFPVRIAEYRQQVEE--------------------------------------------	56
sp|Q74BJ1|SECA_GEOSL DQLREKTFEFKERIAR--------------------------------------------	56
sp|A1AM15|SECA_PELPD EQLRDKTAEFKERHGK--------------------------------------------	56
sp|Q2LTP4|SECA_SYNAS EQLKEKTPYFKEKLHT--------------------------------------------	56
sp|A0LHJ3|SECA_SYNFM AALKAKTPEFKQRIAN--------------------------------------------	56
sp|B8FHX0|SECA_DESAA DELRAQTEVFKKLLAD--------------------------------------------	56
sp|Q2NB30|SECA_ERYLH EALKAQTQKFRDQLAD--------------------------------------------	56
sp|A5V9S7|SECA_SPHWW EELAAQTVKFRQRLDA--------------------------------------------	56
sp|A0LCX0|SECA1_MAGMM SELTAMTYAFKARLEK--------------------------------------------	56
sp|P52966|SECA_RHOCA AEIVAKTRELQARAQA--------------------------------------------	58
sp|P0CAW7|SECA_CAUCR EALKGKTAEFKARLEK--------------------------------------------	55
sp|Q0BUI2|SECA_GRABC AELQARTILLKQKLAD--------------------------------------------	56
sp|Q0AMD3|SECA_MARMM DALKAKTVEFRERLDK--------------------------------------------	55
sp|Q2RXV5|SECA_RHORT ADLAARTPWLKSRLAE--------------------------------------------	56
sp|A7HTW6|SECA_PARL1 DALRGKTAEFRARLAD--------------------------------------------	58
sp|Q7CSN9|SECA_AGRFC EALAAKTAEFRQQLAD--------------------------------------------	58
sp|Q6G5U2|SECA_BARHE TQLCKKTDEFRKRLVE--------------------------------------------	58
sp|Q98G67|SECA_RHILO TELAGRTEKFRQDIAN--------------------------------------------	58
sp|Q8YJG2|SECA_BRUME EQLQAKTAEFRAALAE--------------------------------------------	58
sp|B2ID49|SECA_BEII9 EELAAQTITLRAQLAE--------------------------------------------	56
sp|B8IF29|SECA_METNO EALRARTDALKAELAN--------------------------------------------	56
sp|A8IHQ3|SECA_AZOC5 EQLRERTVMFRQQLAE--------------------------------------------	56
sp|Q89XV1|SECA_BRADU EELKARTADFKKQLAE--------------------------------------------	56
sp|Q2S4E4|SECA_SALRD DELRAKTDAFRAEIREAVADIEARQNEIREKLKRAPGLEGPVGGDGQVTEMEGEALSLDE	99
sp|Q8KD18|SECA_CHLTE EAFRNKGVELRKKVRDKLIPFETKIKETEHKLE-RP------------------DMSHEE	80
sp|B3ESI0|SECA_AMOA5 DELRKKTDSLKQYIKVETQEFIGELEIRERQLEATT------------------QLTPKE	81
sp|Q89ZL5|SECA_BACTN DALRAKTEELKKYIRESATDERAKVEELKASIE---------------------STELED	80
sp|Q7MWS5|SECA_PORGI DDLRGRTAILRQKIQDYVKDERAEIDKLKVEVE---------------------GKDLDE	74
sp|A6L997|SECA_PARD8 DELRAKTDEIKQRIQDYVAEEKAQVEELRKGIE---------------------DKELEE	80
sp|A6GX63|SECA_FLAPJ DELRAKTVYFKDIIKQARAEKDTKIENL--KLEVEA------------------IQDIDA	82
sp|Q11YU5|SECA_CYTH3 NQLRAQTDKIKGIIDADLSGIDKQIKEHHDKIAANP------------------DLSIDE	81
sp|Q17XE2|SECA_HELAH TELQNAFEELKKRVRSVEK-----------------------------------------	59
sp|Q0P9V7|SECA_CAMJE DELKAEFAKFKEQILSGEK-----------------------------------------	59
sp|Q01Y13|SECA_SOLUE IDLAAKTIEFKERIAQ--------------------------------------------	56
sp|Q1IMP4|SECA_KORVE DQLRAKTDEFRAKIQERLAKYEEAE-----------------------------------	65
sp|Q6MR29|SECA_BDEBA DQLKAKTPEFQER-LKK-------------------------------------------	56
sp|Q1D1H8|SECA_MYXXD EDFVSETNRMRQE-IQN-------------------------------------------	56
sp|Q2INY3|SECA_ANADE EDFPRLVAEWKQQVREK-------------------------------------------	57
sp|Q4FNA5|SECA_PELUB EDFPKKTTELKDKLKN--------------------------------------------	58
sp|A8F255|SECA_RICM5 EELKNKTVEFKEKLKN--------------------------------------------	55
sp|Q73HK8|SECA_WOLPM EELAGKTEEFKQELKN--------------------------------------------	56
sp|Q6MEX9|SECA_PARUW EQLKAKTAEFRLRLKN--------------------------------------------	55
sp|O84707|SECA_CHLTR DELRKKTPQLKQRYQD--------------------------------------------	55
sp|P47318|SECA_MYCGE QQLFEESNKLVDLVTK--------------------------------------------	55
sp|Q7UDY6|SECA1_RHOBA EELRDQTVLFRKRLRE--------------------------------------------	76
sp|A9B6X4|SECA_HERA2 EQLREKTAELRTRFAELTKADREALDDRYADENRHDS-------T--------VEKDYQK	84
sp|A9WEB6|SECA_CHLAA AELRAKTDEFRQRLA---------------------------------------------	54
sp|A5URI4|SECA_ROSS1 AELRAKTDEFKQRLA---------------------------------------------	54
sp|Q6F260|SECA_MESFL EDFAIKTQELRDRIAN--------------------------------------------	46
sp|O07497|SECA_BORBU EDFSKETEKLKDELKS--------------------------------------------	56
sp|Q73LG6|SECA_TREDE EEFKAKTDEFRERYQK--------------------------------------------	56
sp|Q7NJJ6|SECA_GLOVI DQLRAKTAVFQKRVADQLQGVD--------------------------------------	60
sp|A5GQ30|SECA_SYNR3 EDLRRRTSEFRQQLENA-------------------------------------------	53
sp|Q7V9M9|SECA_PROMA DELRGKTSDFRTRLDKS-------------------------------------------	53
sp|Q55709|SECA_SYNY3 DELKYKTVEFREALDKA-------------------------------------------	53
sp|B7K818|SECA_CYAP7 EELKRKTDEFREELEKA-------------------------------------------	53
sp|B0JLJ4|SECA_MICAN EELRSKTSEFKERLDKA-------------------------------------------	53
sp|B0C1V9|SECA_ACAM1 QELRAKTDEFKERLKNG-------------------------------------------	53
sp|Q10VW7|SECA_TRIEI EELKAKTGEFRQALEKA-------------------------------------------	53
sp|Q8YMS8|SECA_NOSS1 EDLKGKTAEFKQRLAKG-------------------------------------------	53
sp|Q2NJH2|SECA_AYWBP KDFATKTAEL----------KK--------------------------------------	50
sp|Q3ZZG5|SECA_DEHMC EALKAKTIEFRARLKNTFETTTAGIQEDITSTTAELA-------EAQ------KIADNSK	85
sp|Q5SIW3|SECA_THET8 LA--AAYREL----------KE--------------------------------------	49
sp|Q9RWU0|SECA_DEIRA LA--EAFMDL----------RR--------------------------------------	49
sp|Q04ED0|SECA_OENOB KQLQAKTDEFKSRYKN--------------------------------------------	54
sp|Q9AET4|SECA1_STRGN EELKAKTDEFKQRYQN--------------------------------------------	54
sp|A8YUC4|SECA_LACH4 EQLQAKTPEFRERIKK--------------------------------------------	54
sp|Q834A7|SECA_ENTFA EQLREKTDEFKARYQK--------------------------------------------	54
sp|O06446|SECA1_STAA8 EEIRNKTKQFQTELADIDNVKK--------------------------------------	59
sp|C0Z6T7|SECA_BREBN DQLREKTAEFKARLAN--------------------------------------------	55
sp|P28366|SECA_BACSU DALKHKTIEFKERLEK--------------------------------------------	54
sp|P47847|SECA1_LISMO DALREKTVEFKERVQK--------------------------------------------	54
sp|C0QZS7|SECA_BRAHW EELTNKTKEFRERVEKYIGCKTEELD----------------------------------	68
sp|Q9X1R4|SECA_THEMA SELIRLSMVL----------KE--------------------------------------	45
sp|A7HMM7|SECA_FERNB EEMKSYILQY----------KG--------------------------------------	50
sp|A1A268|SECA_BIFAA EELKGQTAKF----------KQ--------------------------------------	51
sp|Q6A833|SECA_PROAC DELAGQTADF----------RQ--------------------------------------	50
sp|Q8FRI7|SECA1_COREF EELKAKTEEF----------KD--------------------------------------	50
sp|A4FNI7|SECA_SACEN AELRAKTDEF----------KR--------------------------------------	49
sp|P9WGP5|SECA1_MYCTU AELRAKTDEF----------KR--------------------------------------	48
sp|Q0S2Y0|SECA_RHOJR EQLRAKTEEF----------RA--------------------------------------	52
sp|A1SGL9|SECA_NOCSJ AELQGMTAEF----------KE--------------------------------------	51
sp|B2GL56|SECA_KOCRD AELRAETDAF----------RE--------------------------------------	51
sp|Q47LZ9|SECA1_THEFY AELRALTDEY----------KQ--------------------------------------	51
sp|A5CPU4|SECA_CLAM3 EELKNETVEL----------RE--------------------------------------	51
sp|P0A4G6|SECA_STRCO AELRALTDEY----------KQ--------------------------------------	50
sp|A0LVS1|SECA_ACIC1 GELRGLTDEF----------RA--------------------------------------	51
sp|Q2JEZ1|SECA_FRACC GELRGMTDEF----------RQ--------------------------------------	49
sp|C5C1N8|SECA_BEUC1 AELREETDVF----------KA--------------------------------------	51
sp|A6WEN1|SECA_KINRD EELRGETVRF----------RE--------------------------------------	51
sp|Q050M4|SECA_LEPBL SLLSSQTQKF----------RE--------------------------------------	54
sp|O67718|SECA_AQUAE KELVELAQELHDKIRFDEELKE--------------------------------------	62
sp|Q8RI93|SECA_FUSNN EDLKNKTNIF----------KE--------------------------------------	52
sp|A9GI17|SECA_SORC5 AQLRAKTAEF----------KE--------------------------------------	52
sp|B2KAS3|SECA_ELUMP EELKQKTFYF----------KE--------------------------------------	52
sp|Q1AVJ6|SECA_RUBXD AALRARTDEF----------KE--------------------------------------	50
sp|B5YKT5|SECA_THEYD EKLKQKTDEF----------RE--------------------------------------	51
sp|B8CYM4|SECA_HALOH EQLRDKTREF----------KE--------------------------------------	51
sp|Q18CN0|SECA1_PEPD6 SELKNMTNIF----------KE--------------------------------------	50
sp|B0S3K9|SECA_FINM2 DELKHKTVEF----------KE--------------------------------------	50
sp|Q67T83|SECA_SYMTH AELAHKTVEF----------KE--------------------------------------	52
sp|A9KS12|SECA_LACP7 DELRGKTIEF----------KN--------------------------------------	50
sp|Q0B0B4|SECA_SYNWW EEFPQKTGEF----------KE--------------------------------------	51
sp|Q24MT3|SECA_DESHY EQLRAKTDEF----------KQ--------------------------------------	49
sp|B0TGY6|SECA_HELMI ADLQHKTVEF----------RQ--------------------------------------	50
sp|A5HY67|SECA_CLOBH EDFKLKTEEF----------KS--------------------------------------	50
sp|A3DF88|SECA_CLOTH EQLKAKTPEF----------KR--------------------------------------	51
sp|A4XJ42|SECA_CALS8 AELRQKTDIF----------KE--------------------------------------	51
sp|Q8RCB4|SECA_CALS4 AELRAKTDEF----------KN--------------------------------------	51
sp|Q31I38|SECA_THICR -------------------G-ISLDRILPEAFAVVREAGKRVM-----------------	79
sp|Q6FEE0|SECA_ACIAD -------------------G-ESLDKLLPEAFAVCREAAKRVM-----------------	79
sp|Q0VRZ3|SECA_ALCBS -------------------G-KTLDELLPEAFAVVREASTRVM-----------------	79
sp|A6VYJ1|SECA_MARMS -------------------G-ESLESILPEAFAVVREGSSRVM-----------------	79
sp|B3PCL0|SECA_CELJU -------------------G-ETLDQLLPEAFAVVREAGRRVL-----------------	79
sp|Q1QVH6|SECA_CHRSD -------------------G-ESLDKLLPEAFAVVREASKRVM-----------------	79
sp|Q9LCT3|SECA_PSEAE -------------------G-ETLDQLLPEAFAVVREAGKRVM-----------------	79
sp|Q2SA01|SECA_HAHCH -------------------G-ETLEQLLPEAFAVAREAGKRVM-----------------	79
sp|Q5NGR3|SECA_FRATT -------------------G-EILDNLLPEAFATVREAGKRTK-----------------	78
sp|A5CY18|SECA_VESOH -------------------K-ETLNSILIEAFAVIREASIRVL-----------------	81
sp|A5EY15|SECA_DICNV -------------------G-ETLDDVLPEAFAVVREAAKRVL-----------------	79
sp|Q21UD1|SECA_RHOFT -------------------G-ESLDALLPEAFAVVREGSKRVM-----------------	79
sp|Q7VUR2|SECA_BORPE -------------------G-TSLDDLLPEAFAVVREAGKRVF-----------------	78
sp|A6T2E8|SECA_JANMA -------------------G-EDIDKLLPEAFAVCREASKRIL-----------------	77
sp|Q9JYK8|SECA_NEIMB -------------------G-QTLDGILPEAFAVCREASRRTL-----------------	79
sp|Q13U01|SECA_PARXL -------------------G-ESLDKLLPEAFAVCREASKRVL-----------------	79
sp|Q47AB4|SECA_DECAR -------------------G-ESLDDLLPEAFAVVREAGQRAL-----------------	79
sp|Q5P705|SECA_AROAE -------------------G-ESLDSILPEAFAVVREAGKRVH-----------------	79
sp|A1K3V5|SECA_AZOSB -------------------G-ATLNDLLPEAFAVVREAGKRVH-----------------	79
sp|Q3SMG1|SECA_THIDA -------------------G-TSLDTLLPEAFAVVREAARRVL-----------------	79
sp|Q7NQ59|SECA_CHRVO -------------------G-EKLDDLLPEAFAVCREASRRVL-----------------	79
sp|Q1GZ36|SECA_METFK -------------------G-ESLEKILPEAFAVVREGGRRVL-----------------	79
sp|Q2Y647|SECA1_NITMU -------------------G-ADLDMLLPEAFAVVREAGKRVL-----------------	79
sp|B7J3W9|SECA_ACIF2 -------------------G-EPLDALLPEAFAVVREVSRRVM-----------------	79
sp|Q8PCJ2|SECA_XANCP -------------------G-ESLDKILPEAFAVCREASRRVL-----------------	79
sp|Q83F06|SECA_COXBU -------------------G-EGLDALLPEAFAVVRETSVRTL-----------------	79
sp|Q5ZVH7|SECA_LEGPH -------------------G-ESLDELLAEAFATVREVSLRTL-----------------	79
sp|A1WYM9|SECA_HALHL -------------------G-ETLDDLLEEAFAVVREASRRVL-----------------	79
sp|Q607S5|SECA_METCA -------------------G-ETIDDLLVEAFAVVREASRRVL-----------------	79
sp|Q3J799|SECA_NITOC -------------------D-ESLDELIPEAFAVVREAGKRVL-----------------	79
sp|A1SU27|SECA_PSYIN -------------------G-ESLDKILVEAFAVVRNASERVF-----------------	79
sp|P43803|SECA_HAEIN -------------------G-ETLQQILPEAFATVREASKRVL-----------------	77
sp|B4F102|SECA_PROMH -------------------G-EKEEDILPEAFATVREASKRVF-----------------	79
sp|Q6D0J2|SECA_PECAS -------------------G-EKLENLLPEAFAVVRESSKRVF-----------------	79
sp|B2VD75|SECA_ERWT9 -------------------G-EELEALIPEAFATVREASKRVF-----------------	79
sp|C5B9G5|SECA_EDWI9 -------------------G-AALDSLLPEAFATVREASKRVF-----------------	79
sp|Q7CGB6|SECA_YERPE -------------------G-EVLENLIPEAFAVVREASKRVF-----------------	79
sp|Q8ZRT7|SECA_SALTY -------------------G-ESVESLIPEAFAVVREASKRVF-----------------	79
sp|P10408|SECA_ECOLI -------------------G-EVLENLIPEAFAVVREASKRVF-----------------	79
sp|Q47VS0|SECA_COLP3 -------------------G-ETVEQLLVEAFAVVREASKRVF-----------------	79
sp|Q5R0N7|SECA_IDILO -------------------G-ERIEKILPEAFATVREASRRVF-----------------	79
sp|Q15Q25|SECA_PSEA6 -------------------G-EDTDNLLPEAFAVVREASKRVF-----------------	79
sp|B4RWX1|SECA_ALTMD -------------------G-EALDNILVEAFATVREASKRVY-----------------	79
sp|Q9KPH4|SECA_VIBCH -------------------G-ENLDQLLPEAFATVREASKRVF-----------------	79
sp|Q8E9Q5|SECA_SHEON -------------------G-ASLDSIMAEAFATVREASKRVF-----------------	79
sp|A0KPW5|SECA_AERHH -------------------G-ETLEQLLPEAFATVREASRRVF-----------------	79
sp|Q6AJK1|SECA_DESPS -------------------G-ESLKDLLPESFAVMREAASRVL-----------------	79
sp|Q72DV4|SECA_DESVH -------------------G-RKLDDMLPEVFALVREAGKRVF-----------------	79
sp|Q74BJ1|SECA_GEOSL -------------------G-ESLESLLPEAFAVCREGGKRAL-----------------	79
sp|A1AM15|SECA_PELPD -------------------G-ESLDALMPEAFAVCREASKRVL-----------------	79
sp|Q2LTP4|SECA_SYNAS -------------------G-ASLDDILPEAFAVVREVARRTV-----------------	79
sp|A0LHJ3|SECA_SYNFM -------------------G-EPLDDLLPEAFAVAREGAVRTL-----------------	79
sp|B8FHX0|SECA_DESAA -------------------G-KTLEDILCDAFAAVREASVRTL-----------------	79
sp|Q2NB30|SECA_ERYLH -------------------G-KTLDDILPEAFATVREASIRVL-----------------	79
sp|A5V9S7|SECA_SPHWW -------------------G-ETLDSLLPEAFATVREAARRVL-----------------	79
sp|A0LCX0|SECA1_MAGMM -------------------G-ETLDDLLPEAFAVVREGSKRVL-----------------	79
sp|P52966|SECA_RHOCA -------------------G-ESLDALLVEAFANCREAARRAL-----------------	81
sp|P0CAW7|SECA_CAUCR -------------------G-ETLDDILNEAFAVVREASKRVL-----------------	78
sp|Q0BUI2|SECA_GRABC -------------------G-ATLDGILPEAFAIVREASKRVF-----------------	79
sp|Q0AMD3|SECA_MARMM -------------------G-EKLDALMPEAFAAVREAAKRAL-----------------	78
sp|Q2RXV5|SECA_RHORT -------------------G-ETLDDILVDAFATVREAAKRTL-----------------	79
sp|A7HTW6|SECA_PARL1 -------------------G-AVLDELLPEAFAVVREAAKRSL-----------------	81
sp|Q7CSN9|SECA_AGRFC -------------------G-KTLDDLLIPAFAVAREASRRVL-----------------	81
sp|Q6G5U2|SECA_BARHE -------------------G-ETVDLLLPEAFATVREAAKRVY-----------------	81
sp|Q98G67|SECA_RHILO -------------------G-ASLDDLLVPAFATAREAARRVL-----------------	81
sp|Q8YJG2|SECA_BRUME -------------------G-KSLDSLLPDAFATAREAAKRVL-----------------	81
sp|B2ID49|SECA_BEII9 -------------------G-KTLDDLIVPAFATVREAARRVL-----------------	79
sp|B8IF29|SECA_METNO -------------------G-KSLDDILVPAFATVREAAKRVL-----------------	79
sp|A8IHQ3|SECA_AZOC5 -------------------G-KTLDDLLVPAFATVREAAKRVM-----------------	79
sp|Q89XV1|SECA_BRADU -------------------G-KTLDDLLVPAFATVREAAKRTL-----------------	79
sp|Q2S4E4|SECA_SALRD RDALYDEFDELEEEWQDV-VEDTLWELLPEAFAVVKETCRRMLGE---------------	143
sp|Q8KD18|SECA_CHLTE HEKLNIELEQLRNKYEEA-TAAILDEVLPETFALVKETCRRLKGH---------------	124
sp|B3ESI0|SECA_AMOA5 VEDLYIQISRIKEQYNTQ-LEKVLLDILPQAFAIVKETARRFKENEQLIVTATGYDRELA	140
sp|Q89ZL5|SECA_BACTN REEVFAQIDKIEKEILEK-YEKALEEVLPVAFSIVKATAKRFTENEEIVVTATEFDRHLA	139
sp|Q7MWS5|SECA_PORGI REEIWAQVDKLEKEILDK-MEVVLDEILPEAFAIIKDTARRFAQNETIRVKATDLDRDLA	133
sp|A6L997|SECA_PARD8 REAIWAEVDKIEKAITDK-MEVVLEQSLPEVFAIMKDTARRFAENEEVVVTANQFDRDLA	139
sp|A6GX63|SECA_FLAPJ REDVYAQIDILEKEAYEI-SEKTLNEILPEAFAVIKETAKRFKENKQITVTATAKDRELS	141
sp|Q11YU5|SECA_CYTH3 KEVVFQAIDKLELERNKE-LEKVLEKVLPQAFAVVKDTARRWKENGKLTVTATPMDIELA	140
sp|Q17XE2|SECA_HELAH ----------------DLQE-KTLLEVLPESFAITREASKRVL-----------------	85
sp|Q0P9V7|SECA_CAMJE ----------------------NENDVLNDVFAIVRETGKRTL-----------------	80
sp|Q01Y13|SECA_SOLUE -------------------G-ATLDDLLIEAFAVVREAGRRVL-----------------	79
sp|Q1IMP4|SECA_KORVE -------------HKNHALK-EVLDEILPEAFAICREAGWRVL-----------------	94
sp|Q6MR29|SECA_BDEBA -------------------G-ETVHDILPEAFAVCREASKRVL-----------------	79
sp|Q1D1H8|SECA_MYXXD -------------------G-RSLDDLLFEAFAITREAARRVI-----------------	79
sp|Q2INY3|SECA_ANADE -------------------G-RTLDDVMPEAFALVREAGVRAL-----------------	80
sp|Q4FNA5|SECA_PELUB -------------------G-ENLDTLLPEAFALVREASKRTR-----------------	81
sp|A8F255|SECA_RICM5 -------------------G-ATLDDIVYEAFAVVREAARRVC-----------------	78
sp|Q73HK8|SECA_WOLPM -------------------G-KTLNDLLVPAFAVVREASRRFL-----------------	79
sp|Q6MEX9|SECA_PARUW -------------------G-EMLDQLLPEAYAVVKAVCRRLNGT---------------	80
sp|O84707|SECA_CHLTR -------------------G-ESLDKLLPEAYGVVKNVCRRLAGT---------------	80
sp|P47318|SECA_MYCGE -------------------QNYTILDVCVAALALIREVVYRET-----------------	79
sp|Q7UDY6|SECA1_RHOBA -------------------G-ETLDDIMEEAFAVCREGGKRFL-----------------	99
sp|A9B6X4|SECA_HERA2 ELRV-------------IED-AALDELLPEAFALVREASSRVI-----------------	113
sp|A9WEB6|SECA_CHLAA ------------------DG-ETLDDILPEAFATVREAAHRTI-----------------	78
sp|A5URI4|SECA_ROSS1 ------------------DG-ETLDDLLPEAFAVVREAARRTI-----------------	78
sp|Q6F260|SECA_MESFL -------------------G-EHVDDLVVEAYALAREAANRVL-----------------	69
sp|O07497|SECA_BORBU -------------------G-NSLENILERAFTLSREAARRRL-----------------	79
sp|Q73LG6|SECA_TREDE -------------------G-ESLDSFIPEAFALAREAARRIL-----------------	79
sp|Q7NJJ6|SECA_GLOVI -------LDALEIRERRRRIDVALDGVISEAFAVVREAAKRVI-----------------	96
sp|A5GQ30|SECA_SYNR3 --------------GSLERQRPVLDQLLPEAFAIVREAGKRVL-----------------	82
sp|Q7V9M9|SECA_PROMA --------------SDS-SIQECLDDLLPEAFAVVREASKRVL-----------------	81
sp|Q55709|SECA_SYNY3 --------------RSDAETEEILDEILPEAFAVVREAGKRVL-----------------	82
sp|B7K818|SECA_CYAP7 --------------SNDRELEEILDEILPEAFALVREASLRVL-----------------	82
sp|B0JLJ4|SECA_MICAN --------------RNYDEREEILEEILPEAFAIVREAGIRVL-----------------	82
sp|B0C1V9|SECA_ACAM1 --------------E-------TLDDLLPETFAVVREASKRVL-----------------	75
sp|Q10VW7|SECA_TRIEI --------------KTKDEEKAILEEILPEAFAVVREAGKRVL-----------------	82
sp|Q8YMS8|SECA_NOSS1 --------------E-------TLDDILPEAFAVVREAGRRVL-----------------	75
sp|Q2NJH2|SECA_AYWBP --LF----------Q---EG-KTLNQLLPEAYALAKEATKRVT-----------------	77
sp|Q3ZZG5|SECA_DEHMC QSRLKAKLESLNKDLSA-KENTALNGILPEAFAAVREASRRTI-----------------	127
sp|Q5SIW3|SECA_THET8 --KH-------------EKG-ASLDELLPMAFALTRESAKRYL-----------------	76
sp|Q9RWU0|SECA_DEIRA --RV----------Q--DGG-ESLDSLIVPAFALIREAGRRSI-----------------	77
sp|Q04ED0|SECA_OENOB -------------------G-ETLDQLLPEAFAAVREADKRVL-----------------	77
sp|Q9AET4|SECA1_STRGN -------------------G-ESLDDLLYEAFAVVREGAKRVL-----------------	77
sp|A8YUC4|SECA_LACH4 -------------------G-ESLDDLLPEAFAVAREGAKRVL-----------------	77
sp|Q834A7|SECA_ENTFA -------------------G-ETLDELLPEAFAVVREAAKRVL-----------------	77
sp|O06446|SECA1_STAA8 ------------------QN-DYLDKILPEAYALVREGSKRVF-----------------	83
sp|C0Z6T7|SECA_BREBN -------------------G-EELDKILNEAFAVVREASIRVL-----------------	78
sp|P28366|SECA_BACSU -------------------G-ATTDDLLVEAFAVVREASRRVT-----------------	77
sp|P47847|SECA1_LISMO -------------------G-ETLDDLLVEAFAVAREGAKRAL-----------------	77
sp|C0QZS7|SECA_BRAHW LSKE----------ENKKKLQNILDEILPEAFAVVREASIRTT-----------------	101
sp|Q9X1R4|SECA_THEMA --KV----------N---SF-EDADEHLFEAFALVREAARRTL-----------------	72
sp|A7HMM7|SECA_FERNB --KL----------E---NI-EELDEHLEQVFAYVRETARRTV-----------------	77
sp|A1A268|SECA_BIFAA --RI----------E---NG-ESLDKLMPEAFATVREASKRTL-----------------	78
sp|Q6A833|SECA_PROAC --RL----------D---NG-ESLDRLLPEAFATVREASKRVL-----------------	77
sp|Q8FRI7|SECA1_COREF --RL----------A---QG-ETLDDIFLDAFATAREASWRVL-----------------	77
sp|A4FNI7|SECA_SACEN --RH----------T---DG-ESLDELLPEAFAVAREGARRTL-----------------	76
sp|P9WGP5|SECA1_MYCTU --RL----------ADQKNP-ETLDDLLPEAFAVAREAAWRVL-----------------	78
sp|Q0S2Y0|SECA_RHOJR --RY----------R---DG-ETLDELLPEAFAVAREASWRVI-----------------	79
sp|A1SGL9|SECA_NOCSJ --RL----------A---NG-ESLDDIMPEAFATVREAARRVI-----------------	78
sp|B2GL56|SECA_KOCRD --RI----------A---DG-ESLDRLLPEAFAAVREAASRTL-----------------	78
sp|Q47LZ9|SECA1_THEFY --RL----------K---DG-EELDDLLPEAFATVREAAKRTL-----------------	78
sp|A5CPU4|SECA_CLAM3 --RH----------A---NG-ESLDDLLPEAFAAVREASRRTL-----------------	78
sp|P0A4G6|SECA_STRCO --RY----------A---DG-ESLDDLLPEAFATVREAAKRVL-----------------	77
sp|A0LVS1|SECA_ACIC1 --RY----------A---DG-ESLDDLLPEAFAAVREAAKRTL-----------------	78
sp|Q2JEZ1|SECA_FRACC --RL----------A---DGKETLDDLLPEAFAAVREAARRTL-----------------	77
sp|C5C1N8|SECA_BEUC1 --RL----------A---DG-ETLEAILPEAFATVREAARRTL-----------------	78
sp|A6WEN1|SECA_KINRD --RL----------A---AG-ETLDDLLPEAFAVVREAARRTL-----------------	78
sp|Q050M4|SECA_LEPBL --RI----------A---RG-ESLDSILPEAFATVREVSLRTM-----------------	81
sp|O67718|SECA_AQUAE --RV----------I---KG-EITP-EVIKAFALVREAAKRTL-----------------	88
sp|Q8RI93|SECA_FUSNN --RL----------K---NG-ETLDDILVEAFATVREASKRVL-----------------	79
sp|A9GI17|SECA_SORC5 --KL----------A---NG-ATLDDILVPAFAVCREASKRAL-----------------	79
sp|B2KAS3|SECA_ELUMP --QL----------A---QG-KTLDDILPESFAVVREAARRVI-----------------	79
sp|Q1AVJ6|SECA_RUBXD --RL----------Q---GG-ETLDDLLPEAFAVVREVARRTL-----------------	77
sp|B5YKT5|SECA_THEYD --RL----------A---KG-ESLDDILKEAFAVVREVAKRTL-----------------	78
sp|B8CYM4|SECA_HALOH --RI----------V---KG-ETLDELLPEAFAVVREAAQRSTS----------------	79
sp|Q18CN0|SECA1_PEPD6 --RL----------A---NG-ESIDDILPEAFAVVREVSKRVL-----------------	77
sp|B0S3K9|SECA_FINM2 --RL----------K---NG-ETLDDILPEAFAVVREASYRVL-----------------	77
sp|Q67T83|SECA_SYMTH --RI----------A---RG-ETLEQILPEAFAVVREASIRTT-----------------	79
sp|A9KS12|SECA_LACP7 --RL----------K---NG-ETLDDILVEAYAVVREAAKRTL-----------------	77
sp|Q0B0B4|SECA_SYNWW --RL----------K---NG-EELDDILPEAFALVREASQRVL-----------------	78
sp|Q24MT3|SECA_DESHY --RL----------E---NG-ESLDSLLPEAFAVVREASWRVN-----------------	76
sp|B0TGY6|SECA_HELMI --RL----------E---NG-ESLDDLLPEAFATVREASRRVL-----------------	77
sp|A5HY67|SECA_CLOBH --RL----------E---KG-EKLDDILPEAFALVREAAHRTI-----------------	77
sp|A3DF88|SECA_CLOTH --RL----------S---QG-ETLDDLLPEAFAVVREASRRVL-----------------	78
sp|A4XJ42|SECA_CALS8 --RL----------K---NG-ETLDDILPEAFAAVREAAWRTL-----------------	78
sp|Q8RCB4|SECA_CALS4 --RL----------K---NG-ETLDDILPEAFAVVREAAWRTL-----------------	78
: *
sp|Q31I38|SECA_THICR ----------------------------GMRHYDTQLIGGMVLHEGKISEMRTGEGKTLV	111
sp|Q6FEE0|SECA_ACIAD ----------------------------GMRHYDVQLIGGITLHEGKIAEMRTGEGKTLM	111
sp|Q0VRZ3|SECA_ALCBS ----------------------------GMRHFDVQMMGGISLHEGRISEMRTGEGKTLT	111
sp|A6VYJ1|SECA_MARMS ----------------------------GMRHFDVQLIGGMVLNEGKIAEMRTGEGKTLV	111
sp|B3PCL0|SECA_CELJU ----------------------------GMRHFDVQLIGGMTLHEGRIAEMRTGEGKTLV	111
sp|Q1QVH6|SECA_CHRSD ----------------------------GMRHFDVQMVGGMTLHEGRIAEMKTGEGKTLV	111
sp|Q9LCT3|SECA_PSEAE ----------------------------GMRHFDVQLIGGMTLHDGKIAEMRTGEGKTLV	111
sp|Q2SA01|SECA_HAHCH ----------------------------GMRHFDVQLIGGMVLHEGKIAEMRTGEGKTLV	111
sp|Q5NGR3|SECA_FRATT ----------------------------NMRHYDVQLIGGIVLHQGKVAEMRTGEGKTLV	110
sp|A5CY18|SECA_VESOH ----------------------------DLRHHDVQLIGGIVLNNGNIAEMGTGEGKTLV	113
sp|A5EY15|SECA_DICNV ----------------------------GLRHYDVQLIGGMVLHQGKIAEMRTGEGKTLV	111
sp|Q21UD1|SECA_RHOFT ----------------------------KMRHFDVQLLGGMSLHNGKISEMGTGEGKTLT	111
sp|Q7VUR2|SECA_BORPE ----------------------------GMRHFDVQMLGGIALHNGKIAEMRTGEGKTLM	110
sp|A6T2E8|SECA_JANMA ----------------------------KMRHFDVQLIGGMALHYGKIAEMGTGEGKTLM	109
sp|Q9JYK8|SECA_NEIMB ----------------------------GMRHFDVQLIGGMVLHDGKIAEMRTGEGKTLV	111
sp|Q13U01|SECA_PARXL ----------------------------KMRHFDVQLIGGMVLHYGKIGEMRTGEGKTLV	111
sp|Q47AB4|SECA_DECAR ----------------------------GMRHFDVQMIGGMVLHDGKIAEMRTGEGKTLV	111
sp|Q5P705|SECA_AROAE ----------------------------GMRHFDVQLIGGMVLHNGKISEMRTGEGKTLV	111
sp|A1K3V5|SECA_AZOSB ----------------------------GMRHFDVQLIGGMVLHDGKIAEMRTGEGKTLV	111
sp|Q3SMG1|SECA_THIDA ----------------------------GLRHYDVQMVGGMVLHDGKIAEMRTGEGKTLM	111
sp|Q7NQ59|SECA_CHRVO ----------------------------GMRHFDVQLIGGMSLHQGKIAEMRTGEGKTLV	111
sp|Q1GZ36|SECA_METFK ----------------------------NMRHFDVQLIGGMVLHAGKIAEMRTGEGKTLV	111
sp|Q2Y647|SECA1_NITMU ----------------------------GMRHFDVQLIGGMVLHDGKIAEMRTGEGKTLM	111
sp|B7J3W9|SECA_ACIF2 ----------------------------GMRQYDVQIIGGFMLHEGKIAEMRTGEGKTLV	111
sp|Q8PCJ2|SECA_XANCP ----------------------------GMRHYDVQLIGGMVLHLGKIAEMRTGEGKTLV	111
sp|Q83F06|SECA_COXBU ----------------------------GLRHFDVQIIGGLALHGGKIAEMRTGEGKTLG	111
sp|Q5ZVH7|SECA_LEGPH ----------------------------GLRHFDVQLIGGMVLHEGNIAEMRTGEGKTLV	111
sp|A1WYM9|SECA_HALHL ----------------------------GLRHFDVQLLGAMVLHDGNISEMKTGEGKTLV	111
sp|Q607S5|SECA_METCA ----------------------------NMRHFDVQLIGAMVLNDGKIAEMKTGEGKTLV	111
sp|Q3J799|SECA_NITOC ----------------------------GMRHFDVQLLGGIVLHDGKIAEMRTGEGKTLV	111
sp|A1SU27|SECA_PSYIN ----------------------------GMRQFDVQLIGGMVLNDNKIAEMRTGEGKTLT	111
sp|P43803|SECA_HAEIN ----------------------------GMRHFDVQLIGGMVLTNRCIAEMRTGEGKTLT	109
sp|B4F102|SECA_PROMH ----------------------------GMRHFDVQLIGGMVLNDRCIAEMRTGEGKTLT	111
sp|Q6D0J2|SECA_PECAS ----------------------------GMRHFDVQLLGGMVLNERCIAEMRTGEGKTLT	111
sp|B2VD75|SECA_ERWT9 ----------------------------GMRHFDVQLLGGMVLNDRCIAEMRTGEGKTLT	111
sp|C5B9G5|SECA_EDWI9 ----------------------------GMRHFDVQLLGGMVLNERCIAEMRTGEGKTLT	111
sp|Q7CGB6|SECA_YERPE ----------------------------GMRHFDVQLLGGMVLNERCIAEMRTGEGKTLT	111
sp|Q8ZRT7|SECA_SALTY ----------------------------GMRHFDVQLLGGMVLNDRCIAEMRTGEGKTLT	111
sp|P10408|SECA_ECOLI ----------------------------GMRHFDVQLLGGMVLNERCIAEMRTGEGKTLT	111
sp|Q47VS0|SECA_COLP3 ----------------------------GMRHFDVQMIGGMVLNEGKIAEMRTGEGKTLT	111
sp|Q5R0N7|SECA_IDILO ----------------------------GMRHFDVQLIGGMVLNDNRIAEMKTGEGKTLT	111
sp|Q15Q25|SECA_PSEA6 ----------------------------SMRHFDVQMLGGQVLHTGQIAEMRTGEGKTLT	111
sp|B4RWX1|SECA_ALTMD ----------------------------GMRHFDVQMLGGQVLHEGKISEMRTGEGKTLT	111
sp|Q9KPH4|SECA_VIBCH ----------------------------GMRHFDVQLIGGMVLHGGQIAEMRTGEGKTLT	111
sp|Q8E9Q5|SECA_SHEON ----------------------------EMRHFDVQLLGGMVLDSNRIAEMRTGEGKTLT	111
sp|A0KPW5|SECA_AERHH ----------------------------GMRHFDVQLIGGMVLNSNRIAEMKTGEGKTLT	111
sp|Q6AJK1|SECA_DESPS ----------------------------GERHYDVQLVGGIILHKGRIAEMKTGEGKTLT	111
sp|Q72DV4|SECA_DESVH ----------------------------NMRHFDVQLVGGMALHHGKIAEMKTGEGKTLV	111
sp|Q74BJ1|SECA_GEOSL ----------------------------GMRHFDVQLIGGMVLHQGKIAEMKTGEGKTLV	111
sp|A1AM15|SECA_PELPD ----------------------------GMRHFDVQLIGGMVLHSGKISEMKTGEGKTLV	111
sp|Q2LTP4|SECA_SYNAS ----------------------------NMRPFDVQLIGGMVLHEGKIAEMKTGEGKTLV	111
sp|A0LHJ3|SECA_SYNFM ----------------------------GMRPFDVQMIGGIVLHEGMIAEMKTGEGKTLV	111
sp|B8FHX0|SECA_DESAA ----------------------------EMRHFDVQLIGGMVLHQGNIAEMKTGEGKTLV	111
sp|Q2NB30|SECA_ERYLH ----------------------------GMRHFDVQLVGGVVLHRGEIAEMKTGEGKTLV	111
sp|A5V9S7|SECA_SPHWW ----------------------------GQRHYDVQMIGGIVLHRGEIAEMRTGEGKTLV	111
sp|A0LCX0|SECA1_MAGMM ----------------------------GMRHYDVQLIGGIVLHQGKISEMKTGEGKTLV	111
sp|P52966|SECA_RHOCA ----------------------------GLRAFDTQLMGGIFLHQGNIAEMKTGEGKTLV	113
sp|P0CAW7|SECA_CAUCR ----------------------------GMRHFDVQMVGGMVLHFSGISEMRTGEGKTLV	110
sp|Q0BUI2|SECA_GRABC ----------------------------GMRHFDVQLIGGMVLHDGKIAEMRTGEGKTLV	111
sp|Q0AMD3|SECA_MARMM ----------------------------GLRPYDVQLMGGMVLHEGSIAEMKTGEGKTLV	110
sp|Q2RXV5|SECA_RHORT ----------------------------GQRHYDVQLMGGLVLHGGKIAEMRTGEGKTLV	111
sp|A7HTW6|SECA_PARL1 ----------------------------GQRHYDVQLIGGMVLNDGNIAEMKTGEGKTLV	113
sp|Q7CSN9|SECA_AGRFC ----------------------------HMRPFDVQLTGAMILHGGAIAEMKTGEGKTLV	113
sp|Q6G5U2|SECA_BARHE ----------------------------DMRPFDVQLIGGMVLHDCGIAEMRTGEGKTLM	113
sp|Q98G67|SECA_RHILO ----------------------------GMRPFDVQLIGGMVLHNGGIAEMRTGEGKTLV	113
sp|Q8YJG2|SECA_BRUME ----------------------------GMRPFDVQLIGGMVLHERGIAEMRTGEGKTLM	113
sp|B2ID49|SECA_BEII9 ----------------------------GQRHFDVQLIGGMVLHEGGIAEMRTGEGKTLV	111
sp|B8IF29|SECA_METNO ----------------------------GQRHFDVQLIGGMVLHEGGIAEMKTGEGKTLV	111
sp|A8IHQ3|SECA_AZOC5 ----------------------------GMRHFDVQLIGGMVLHDAGIAEMRTGEGKTLV	111
sp|Q89XV1|SECA_BRADU ----------------------------GQRHFDVQLIGGMVLHEGDIAEMKTGEGKTLV	111
sp|Q2S4E4|SECA_SALRD -----------------TWMAGGSKIEWDMVPYDVQILGAIVLHQGRIAEMKTGEGKTLA	186
sp|Q8KD18|SECA_CHLTE -----------------TYTVMGHEMVWDMVPYDVQLIGGIVLHQGKIAEMATGEGKTLV	167
sp|B3ESI0|SECA_AMOA5 ITEKHIDIEGDQAIWKNQWEVTGHLLTWDMVHYDEQLIGGVILHKGKIAEMATGEGKTLV	200
sp|Q89ZL5|SECA_BACTN ATKDFVRIEGDKAIYQNHWNAGGNDTVWNMIHYDVQLFGGVVLHKGKIAEMATGEGKTLV	199
sp|Q7MWS5|SECA_PORGI INHDFVSIEGDTAVYQNHWVAGGNEILWDMIHYDVQLIGGTVLHKGKIAEMATGEGKTLV	193
sp|A6L997|SECA_PARD8 ARFDFVRIEDDKAIYANHWKAGGNEITWDMIHYDVQLFGGVVLHKGKIAEMATGEGKTLV	199
sp|A6GX63|SECA_FLAPJ ATKSYINLVGDTAVWANSWSAAGKEITWDMIHYDVQLIGGVVLHQGKISEMQTGEGKTLV	201
sp|Q11YU5|SECA_CYTH3 SRKKNVQIIGSTAEWSSKWLAAGTEVTWEMQHFDVQLIGGMVLHHGKISEMGTGEGKTLV	200
sp|Q17XE2|SECA_HELAH ----------------------------NMCHFDVQLIGGMVLNDGKIAEMKTGEGKTLV	117
sp|Q0P9V7|SECA_CAMJE ----------------------------NMRHFDVQLIGGMVLHDGKIAEMKTGEGKTLV	112
sp|Q01Y13|SECA_SOLUE ----------------------------NMRHFDVQLIGGMVLHKGKIAEMKTGEGKTLV	111
sp|Q1IMP4|SECA_KORVE ----------------------------NMRHFDVQLIGGMVLHSGRISEMKTGEGKTLV	126
sp|Q6MR29|SECA_BDEBA ----------------------------GMRHYDVQLIGGYVLNRGNIAEMRTGEGKTLV	111
sp|Q1D1H8|SECA_MYXXD ----------------------------GQRHYDVQLIGGMFLHEGCIAEMRTGEGKTLT	111
sp|Q2INY3|SECA_ANADE ----------------------------GMRHFDVQLIGGAVLHSGKIAEMKTGEGKTLV	112
sp|Q4FNA5|SECA_PELUB ----------------------------NERHHDVQILGGVVLHEGKIAEMRTGEGKTLT	113
sp|A8F255|SECA_RICM5 ----------------------------GMRHFDVQLIGGLILHRGMITEMRTGEGKTLV	110
sp|Q73HK8|SECA_WOLPM ----------------------------NMRHFDVQLIGGMVLHNGMISEMKTGEGKTLV	111
sp|Q6MEX9|SECA_PARUW -----------------EIHVSGYNQRWDMVPYDVQVLGGIAMHNGAIAEMHTGEGKTLT	123
sp|O84707|SECA_CHLTR -----------------PVEVSGYHQQWDMVPYDVQILGAIAMHKGFITEMQTGEGKTLT	123
sp|P47318|SECA_MYCGE ----------------------------GEFAYRVQIIGAFIVLSGDFAEMMTGEGKTLT	111
sp|Q7UDY6|SECA1_RHOBA ----------------------------GMRHYDVQLIGGMVLHSGAIGEMVTGEGKTLV	131
sp|A9B6X4|SECA_HERA2 ----------------------------GQRHYDVQMIGGIVLHEGRIAEMKTGEGKTLV	145
sp|A9WEB6|SECA_CHLAA ----------------------------GLRHYDVQLIGGIVLHQGKIAEMKTGEGKTLV	110
sp|A5URI4|SECA_ROSS1 ----------------------------GQRHYDVQLIGGIVLHQGKIAEMKTGEGKTLV	110
sp|Q6F260|SECA_MESFL ----------------------------GLNAYKVQLVGAIILHFGDIAEMRTGEGKTLT	101
sp|O07497|SECA_BORBU ----------------------------KERPYDVQIIAGLALHKGKIIEMKTGEGKTLS	111
sp|Q73LG6|SECA_TREDE ----------------------------GERPYDVQILGSLVLHSGKIVEMKTGEGKTLM	111
sp|Q7NJJ6|SECA_GLOVI ----------------------------GLRHYDVQLIGGLVLHEGQIAEMKTGEGKTLV	128
sp|A5GQ30|SECA_SYNR3 ----------------------------GMRHFDVQLLGGMVLHDGQIAEMKTGEGKTLV	114
sp|Q7V9M9|SECA_PROMA ----------------------------GMRHFDVQLIGGMVLHEGQIAEMKTGEGKTLV	113
sp|Q55709|SECA_SYNY3 ----------------------------GMRHFDVQLLGGIILHKGQIAEMKTGEGKTLV	114
sp|B7K818|SECA_CYAP7 ----------------------------GMRHFDVQLMGGIVLHKGQIAEMKTGEGKTLV	114
sp|B0JLJ4|SECA_MICAN ----------------------------GMRHFDVQLLGGMVLHKGQIAEMKTGEGKTLV	114
sp|B0C1V9|SECA_ACAM1 ----------------------------GMRHFDVQLLGGMILHDGQIAEMKTGEGKTLV	107
sp|Q10VW7|SECA_TRIEI ----------------------------SMRHFDVQLLGGIILHQGQIAEMKTGEGKTLV	114
sp|Q8YMS8|SECA_NOSS1 ----------------------------GLRHFDVQMLGGVILHSGQIAEMKTGEGKTLV	107
sp|Q2NJH2|SECA_AYWBP ----------------------------GLTPYYVQILGAVILHQGNIAEMKTGEGKTLT	109
sp|Q3ZZG5|SECA_DEHMC ----------------------------GLRHYDVQLIGGIVLHHGKIAEMRTGEGKTLV	159
sp|Q5SIW3|SECA_THET8 ----------------------------GMRHFDVQLIGGAVLHEGKIAEMKTGEGKTLV	108
sp|Q9RWU0|SECA_DEIRA ----------------------------GKRHYDTQLIGGAALHQGRIAEMRTGEGKTLV	109
sp|Q04ED0|SECA_OENOB ----------------------------GLYPFRVQIIGGAVLHGGNIAEMKTGEGKTLT	109
sp|Q9AET4|SECA1_STRGN ----------------------------GLYPYPVQIMGGIVLHHGDVPEMRTGEGKTLT	109
sp|A8YUC4|SECA_LACH4 ----------------------------GLYPFHVQILGGIALHFGNIAEMMTGEGKTLT	109
sp|Q834A7|SECA_ENTFA ----------------------------GLFPYRVQLMGGIVLHDGNIPEMRTGEGKTLT	109
sp|O06446|SECA1_STAA8 ----------------------------NMTPYKVQIMGGIAIHKGDIAEMRTGEGKTLT	115
sp|C0Z6T7|SECA_BREBN ----------------------------GMRHFDVQMIGGMVLQEGRISEMKTGEGKTLV	110
sp|P28366|SECA_BACSU ----------------------------GMFPFKVQLMGGVALHDGNIAEMKTGEGKTLT	109
sp|P47847|SECA1_LISMO ----------------------------GLYPFKVQLMGGIVLHEGNIAEMKTGEGKTLT	109
sp|C0QZS7|SECA_BRAHW ----------------------------GMRHFDVQVMGGAVLHQGRIAEMKTGEGKTLV	133
sp|Q9X1R4|SECA_THEMA ----------------------------GMRPFDVQVMGGIALHEGKVAEMKTGEGKTLA	104
sp|A7HMM7|SECA_FERNB ----------------------------GMRHFDVQLIGGIVLHKGKIAEMKTGEGKTLV	109
sp|A1A268|SECA_BIFAA ----------------------------GLRHFDVQLMGGAALHWGNIAEMKTGEGKTLV	110
sp|Q6A833|SECA_PROAC ----------------------------GKRHFDVQIMGGAALHQCNIAEMKTGEGKTLV	109
sp|Q8FRI7|SECA1_COREF ----------------------------GQKHYKVQIMGGAALHFGNVAEMRTGEGKTLT	109
sp|A4FNI7|SECA_SACEN ----------------------------GQRHFDVQLMGGAALHLGQIAEMKTGEGKTLT	108
sp|P9WGP5|SECA1_MYCTU ----------------------------DQRPFDVQVMGAAALHLGNVAEMKTGEGKTLT	110
sp|Q0S2Y0|SECA_RHOJR ----------------------------DQRHFHVQIMGGAALHFGNIAEMKTGEGKTLT	111
sp|A1SGL9|SECA_NOCSJ ----------------------------GLRPFDVQVMGAGALHMGNIAEMKTGEGKTLV	110
sp|B2GL56|SECA_KOCRD ----------------------------GQRHFDVQIMGGAALHLGYIAEMKTGEGKTLV	110
sp|Q47LZ9|SECA1_THEFY ----------------------------GQRHFDVQLMGGAALHFGNIAEMKTGEGKTLT	110
sp|A5CPU4|SECA_CLAM3 ----------------------------GLRHFDVQIMGGAALHLGNIAEMKTGEGKTLV	110
sp|P0A4G6|SECA_STRCO ----------------------------GQRHYDVQIMGGAALHMGYVAEMKTGEGKTLV	109
sp|A0LVS1|SECA_ACIC1 ----------------------------GQRHFDVQIMGGAALHFGNIAEMKTGEGKTLV	110
sp|Q2JEZ1|SECA_FRACC ----------------------------GQRHFDVQIMGGAALHLGNIAEMKTGEGKTLV	109
sp|C5C1N8|SECA_BEUC1 ----------------------------GQRPHDVQVMGGAALHLGNIAEMKTGEGKTLA	110
sp|A6WEN1|SECA_KINRD ----------------------------GQRHFDVQLMGGAALHQGNIAEMRTGEGKTLV	110
sp|Q050M4|SECA_LEPBL ----------------------------GMRHFDVQMMGGIALHRGNIAEMKTGEGKTLT	113
sp|O67718|SECA_AQUAE ----------------------------GLRHFDVQLIGGLVLHEGKIAEMKTGEGKTLV	120
sp|Q8RI93|SECA_FUSNN ----------------------------GLRHYDVQLIGGMVLHQGKITEMKTGEGKTLV	111
sp|A9GI17|SECA_SORC5 ----------------------------KMRHYDVQLIGGMVLHNGCIAEMRTGEGKTLV	111
sp|B2KAS3|SECA_ELUMP ----------------------------GLRHYDVQLLGGMVLHQGKIAEMRTGEGKTLV	111
sp|Q1AVJ6|SECA_RUBXD ----------------------------GLRPFDVQVMGGVVLHQGKIAEMKTGEGKTLV	109
sp|B5YKT5|SECA_THEYD ----------------------------GMRHFDVQLVGGLVLHEGKIAEMKTGEGKTLV	110
sp|B8CYM4|SECA_HALOH ---------------------------EKFRHYDVQLMGGIVLHQGKIAEMKTGEGKTLA	112
sp|Q18CN0|SECA1_PEPD6 ----------------------------GLRHYRVQMIGGIVLHQGRIAEMKTGEGKTLV	109
sp|B0S3K9|SECA_FINM2 ----------------------------GMKQYRVQLIGGVVLHQGRIAEMKTGEGKTLV	109
sp|Q67T83|SECA_SYMTH ----------------------------GRRPFDVQLIGGIVLHEGNIAEMKTGEGKTLV	111
sp|A9KS12|SECA_LACP7 ----------------------------GNRAYYVQLLGGIILHQGRISEMRTGEGKTLT	109
sp|Q0B0B4|SECA_SYNWW ----------------------------GMRHFDVQLIGGMVLHQGRIAEMKTGEGKTLV	110
sp|Q24MT3|SECA_DESHY ----------------------------GQRHYDVQLIGGMVLHDGRIAEMRTGEGKTLV	108
sp|B0TGY6|SECA_HELMI ----------------------------GMRHFDVQLIGGMVLHQGRIAEMRTGEGKTLV	109
sp|A5HY67|SECA_CLOBH ----------------------------GLKHYREQLIGGVVLHQGRIGEMKTGEGKTLV	109
sp|A3DF88|SECA_CLOTH ----------------------------GMRHFRVQLIGGVVLHQGRIAEMKTGEGKTLV	110
sp|A4XJ42|SECA_CALS8 ----------------------------KMRHFRVQLIGGIVLHQGRIAEMKTGEGKTLV	110
sp|Q8RCB4|SECA_CALS4 ----------------------------KMKHFKVQIIGGIVLHQGRIAEMKTGEGKTLV	110
. *: .. : . ** *******
sp|Q31I38|SECA_THICR ATLPAYLNALSGNGVHVITVNDYLAARDAE-WMGQLYGFLGLTTGVVLSG----------	160
sp|Q6FEE0|SECA_ACIAD GTLACYLNALSGQGVHVITVNDYLAQRDAE-LNRPLFEFLGLSIGIIYSM----------	160
sp|Q0VRZ3|SECA_ALCBS ATLPAYLNALSGEGVHVVTVNDYLAERDAN-WMRPLYEFLGLSVGIILSQ----------	160
sp|A6VYJ1|SECA_MARMS ATLAVYLNALSSKGVHVVTVNDYLAKRDAN-WMRPLYEFLDMSVGVVFSG----------	160
sp|B3PCL0|SECA_CELJU STLPAYLHALAGKGVHVVTVNDYLASRDAN-WMRPLYEALGMSVGVIQSM----------	160
sp|Q1QVH6|SECA_CHRSD GTLAVYLNALTGKGVHVVTVNDYLASRDAE-WMRPLYEFLGLSVGTIFSG----------	160
sp|Q9LCT3|SECA_PSEAE GTLPVYLNALSGKGVHVVTVNDYLARRDAN-WMRPLYEFLGLSVGVVTPF----------	160
sp|Q2SA01|SECA_HAHCH ATLPVYLNALSGKGVHVVTVNDYLARRDAD-WMRPLYEYLGLSVGVVVSG----------	160
sp|Q5NGR3|SECA_FRATT ATLPAYLNALTGDGVHVITVNDYLAKRDAE-LMSDIYEFLGMSVGVIVAD----------	159
sp|A5CY18|SECA_VESOH ATLPAYLNALNGKGVHIVTVNDYLAFRDAQ-WMGKVFNFLSMSVGIITSN----------	162
sp|A5EY15|SECA_DICNV ATLAVYLNALSGEGVHVVTVNDYLAKRDGG-ELGKLYSFLGLTTGIIVSG----------	160
sp|Q21UD1|SECA_RHOFT ATMPVYLNALTGKGVHVVTVNDYLANRDAQ-WMGKLYNFLGLSVGINLPN----------	160
sp|Q7VUR2|SECA_BORPE ATLPVYLNAIAGKGVHVVTVNDYLARRDAE-WMGRLYRFLGMSTGVVVPQ----------	159
sp|A6T2E8|SECA_JANMA ATLPAYLNALAAKGVHVVTVNDYLAQRDAE-WMSTLYGWLGLTTGINLSQ----------	158
sp|Q9JYK8|SECA_NEIMB ATLAVYLNALAGKGVHVVTVNDYLASRDAG-IMEPLYNFLGLTVGVIISD----------	160
sp|Q13U01|SECA_PARXL ATLPVYLNALSGRGVHVVTVNDYLAQRDAE-WMARLYNFLGLSVGINLSQ----------	160
sp|Q47AB4|SECA_DECAR GTLPAYLNAISGKGVHVITVNDYLATRDSD-WMGRLHRFLGLTVGVNLSQ----------	160
sp|Q5P705|SECA_AROAE ATLPAYLNALTGKGVHVITVNDYLASRDAD-WMGRIYGFLGLTTGCNLSR----------	160
sp|A1K3V5|SECA_AZOSB ATLAAYLNALPGKGVHVITVNDYLASRDAE-MMGRIYGFLGLTTGCNLSR----------	160
sp|Q3SMG1|SECA_THIDA ATLPAYLNALAGKGVHVVTVNDYLARRDAE-WMGRVYGFLGLTTGVNLSH----------	160
sp|Q7NQ59|SECA_CHRVO GTLPVYLNALSGDGVHVVTVNDYLASRDAG-IMAPLYNFLGLSVGVNLSQ----------	160
sp|Q1GZ36|SECA_METFK ATLPAYLNALTGKGVHVVTVNDYLARRDAE-WMSRLYNFLGLSVGINLSQ----------	160
sp|Q2Y647|SECA1_NITMU ATLPAYLNALAGKGVHLVTVNDYLAKRDAE-WMGRIYRFLGISVGVILSQ----------	160
sp|B7J3W9|SECA_ACIF2 ATLPAYLNALQGKGVHVVTVNDYLASRDAE-WVGKIHRFLGLSVGTIISD----------	160
sp|Q8PCJ2|SECA_XANCP ATLPVYLNALEGQGVHVVTVNDYLARRDAA-QMGKLYNWLGLSVGVVYPG----------	160
sp|Q83F06|SECA_COXBU ATMPAYLNALTGKGVHIVTVNDYLAKRDAE-WMKPIYEFLGLTVGVNVPG----------	160
sp|Q5ZVH7|SECA_LEGPH ATLPAYLNAISGRGVHIVTVNDYLAKRDSQ-WMKPIYEFLGLTVGVIYPD----------	160
sp|A1WYM9|SECA_HALHL ATLAVYLNALTGRGVHVVTVNDYLARRDAE-WMGRLYRFLGMEVGVVVPR----------	160
sp|Q607S5|SECA_METCA ATLAAYLNALPGKGCHVVTVNDYLARRDAE-WMGKLYGFLGLSTGVIVSN----------	160
sp|Q3J799|SECA_NITOC ATAAAYLNALPGKGVHVVTVNDYLAQRDAQ-WMGPLYQFLGLSTGIIASN----------	160
sp|A1SU27|SECA_PSYIN ATLPAYLNALSGKGVHIITVNDYLAGRDAK-WNAKLFEFLGLTVGINISG----------	160
sp|P43803|SECA_HAEIN ATLPCYLIALEGKGVHVVTVNDYLARRDAE-TNRPLFEFLGMSVGVNIPG----------	158
sp|B4F102|SECA_PROMH ATLPAYLNALSGKGVHVVTVNDYLAQRDAE-NNRPLFEFLGLSVGINLPN----------	160
sp|Q6D0J2|SECA_PECAS ATLPAYLNALTGRGVHVVTVNDYLAQRDAE-NNRPLFEFLGLSVGINLPG----------	160
sp|B2VD75|SECA_ERWT9 ATLPAYLNALSGKGVHVVTVNDYLAQRDAE-NNRALFEFLGLSIGINLPG----------	160
sp|C5B9G5|SECA_EDWI9 ATLPAYLNALTGKGVHVVTVNDYLAQRDAE-NNRPLFEFLGLSVGINLPG----------	160
sp|Q7CGB6|SECA_YERPE ATLPAYLNALSGRGVHVVTVNDYLAQRDAE-NNRPLFEFLGLSIGINLPN----------	160
sp|Q8ZRT7|SECA_SALTY ATLPAYLNALSGKGVHVVTVNDYLAQRDAE-NNRPLFEFLGMSVGINLPG----------	160
sp|P10408|SECA_ECOLI ATLPAYLNALTGKGVHVVTVNDYLAQRDAE-NNRPLFEFLGLTVGINLPG----------	160
sp|Q47VS0|SECA_COLP3 ATLPSYLNALTDKGVHVITVNDYLATRDAD-WSRPLFEFLGLTVGCNVAG----------	160
sp|Q5R0N7|SECA_IDILO ATLPAYLNALPGKGVHIITVNDYLAKRDAE-FNQPLFDFLGLTVAFNIPG----------	160
sp|Q15Q25|SECA_PSEA6 STLPAYLNALSGKGVHVITVNDYLASRDAE-GSRPLFEFLGLSVGCNIPG----------	160
sp|B4RWX1|SECA_ALTMD ATLPTYLNALSGKGVHVVTVNDYLARRDAE-WSNQLFTFLGMRVGCNIPG----------	160
sp|Q9KPH4|SECA_VIBCH ATLAAYLNALPGKGVHIVTVNDYLAKRDAE-TNRPLFEFLGMTVGVNIPN----------	160
sp|Q8E9Q5|SECA_SHEON ATLPAYLNALTGKGVHVITVNDYLARRDAE-NNRPLFEFLGLTVGINVAG----------	160
sp|A0KPW5|SECA_AERHH ATLPAYLNALSGRGVHVVTVNDYLAKRDAE-ANRPLFAFLGMTVDCNVPG----------	160
sp|Q6AJK1|SECA_DESPS STLPVYLNGLSGKGVHVVTVNDYLAARDAE-WMGQVYDFLGMSWDKIIHG----------	160
sp|Q72DV4|SECA_DESVH ATLPVVLNALTGKGVHVVTVNDYLAKRDAA-WMGQLYNFLGLSVGVIVHG----------	160
sp|Q74BJ1|SECA_GEOSL ATLPAYLNALTGRGVHVVTVNDYLARRDSE-WMGRLYRFLGLTVGVIVHG----------	160
sp|A1AM15|SECA_PELPD ATLPAYLNAISGKGVHVVTVNDYLARRDSE-WMGRLYSFLGLTVGVIVHG----------	160
sp|Q2LTP4|SECA_SYNAS ATMPMYLNALEGKGAHLVTVNDYLASRDAE-WMSPIYSFLGLSVGVIVHG----------	160
sp|A0LHJ3|SECA_SYNFM AVMPIYLNALTGRGVHLVTVNDYLARRDSE-WMGQVYKFLGLSVGCIVHG----------	160
sp|B8FHX0|SECA_DESAA ATLPAYLNALTGRGVHVVTVNDYLATRDTE-WMGQIYRFLGMTVGTIVHG----------	160
sp|Q2NB30|SECA_ERYLH ATLATYLNAIEGKGVHVVTVNDYLARRDAE-WMGQLYTWLGLSVGVIVPN----------	160
sp|A5V9S7|SECA_SPHWW ATLAVYLNALPGEGVHVVTVNDYLATRDAE-WMGRVYRFLGLTVGVIVPN----------	160
sp|A0LCX0|SECA1_MAGMM ATLSLYLNALSGKGAHLVTVNDYLARRDAE-WMGKLYQFLGLSVGVIIHG----------	160
sp|P52966|SECA_RHOCA ATFPAYLNALAGKGVHIVTVNDYLARRDSE-WMGKVYRHLGLTCGVVYPF----------	162
sp|P0CAW7|SECA_CAUCR ATLPTYLNALEGKGVHVITVNDYLARRDAD-WMGQVYNFLGLSYGVIVNG----------	159
sp|Q0BUI2|SECA_GRABC ATLPVYLNALTGKGVHVVTVNDYLARRDAE-TMGQLYSFLGLSTGIVVHG----------	160
sp|Q0AMD3|SECA_MARMM ATLPCYLNALPAKGVHVVTVNDYLATRDSE-WMGRVFAQLGLTTGVVAHG----------	159
sp|Q2RXV5|SECA_RHORT ATLPVYLNALTGKGVHVVTVNDYLAKRDAE-WMAKVYRFLGLTVGVIIHE----------	160
sp|A7HTW6|SECA_PARL1 STLAAYLNALTGKGVHVVTVNDYLAKRDAD-WMGQIFRFLGLEVGVVLHG----------	162
sp|Q7CSN9|SECA_AGRFC ATLAVYLNALAGKGVHVVTVNDYLAKRDAA-TMSKLYGFLGLTTGVIVHG----------	162
sp|Q6G5U2|SECA_BARHE ATLPIYLNALEGKGVHVVTVNDYLANRDAE-TMGKIFGFLGLTTGVILHD----------	162
sp|Q98G67|SECA_RHILO ATLPVYLNALAGKGVHVVTVNDYLATRDSE-WMGRVYKFLGLSVGVIVHG----------	162
sp|Q8YJG2|SECA_BRUME ATLPVYLNALEGKGVHVVTVNDYLATRDAE-TMGRLYNFLGLTVGVIKHG----------	162
sp|B2ID49|SECA_BEII9 ATLATYLNALAGQGVHVVTVNDYLARRDAE-WMGQVYRFLGLSTGIIVHG----------	160
sp|B8IF29|SECA_METNO ATLATYLNALAGNGVHVVTVNDYLARRDAE-WMGRIYDFLGLTTGIIVHG----------	160
sp|A8IHQ3|SECA_AZOC5 ATLPVYLNALAGKGVHVVTVNDYLARRDAE-WMAKVYGFLGLTTGIIVHG----------	160
sp|Q89XV1|SECA_BRADU ATLAVYLNALAGKGVHVVTVNDYLARRDSG-WMGQIYGFLGMTTGVIVHG----------	160
sp|Q2S4E4|SECA_SALRD AVMPLYLNALTGRGCQLVTVNDYLAERDTE-WMGPIYEFHGLTVDCVNRY----------	235
sp|Q8KD18|SECA_CHLTE STLPVFLNALTGRGVHVVTVNEYLAQRDME-WMRPVYEYHGLSTGVIL-A----------	215
sp|B3ESI0|SECA_AMOA5 ATLPTFLNALVGKGVHIVTVNEYLAKRDAA-WMKPIYQFHGFTVACIEET----------	249
sp|Q89ZL5|SECA_BACTN ATLPVFLNALTGNGVHVVTVNDYLAKRDSE-WMGPLYMFHGLSVDCIDRH----------	248
sp|Q7MWS5|SECA_PORGI ATLPVFLNALTGNGVHVVTVNDYLSKRDSE-WMGPLYMFHGLTVDCIDKH----------	242
sp|A6L997|SECA_PARD8 ATLPVFLNALTRNGVHVVTVNDYLSKRDSE-WMGPLYMFHGLSVDCIDKH----------	248
sp|A6GX63|SECA_FLAPJ ATLPLYLNALTGNGVHLVTVNDYLAKRDSA-WKAPLFEFHGLMVDCIDLH----------	250
sp|Q11YU5|SECA_CYTH3 ATLPAYLNALARRGVHVVTVNDYLAKRDSE-WMAPLFEFHGISVDCIDKY----------	249
sp|Q17XE2|SECA_HELAH ATLAVALNAMKGESVYVVTVNDYLAHRDSK-EMEPLYHFLGYSVGTITAS----------	166
sp|Q0P9V7|SECA_CAMJE ATLPVVLNAMSGKGVHVVTVNDYLAKRDAE-QMSAIYNFLGFSVGVVLSS----------	161
sp|Q01Y13|SECA_SOLUE ATLPCYLNALGGQGVHVVTVNDYLARRDSE-WMGRLYKFLGLRVGVIVHD----------	160
sp|Q1IMP4|SECA_KORVE ATLPVYLNALSGRGVHVVTVNDYLAKRDSE-WMGKLYNFLGLSVGVIVHD----------	175
sp|Q6MR29|SECA_BDEBA ATLPVYLNALTGRGVHVVTVNDYLVRRDAE-HMGRLYGWLGLTTGIIVHG----------	160
sp|Q1D1H8|SECA_MYXXD ATLPTYLNALSGRGVHVVTVNDYLARRDAE-WMGRVYRFLGMTTGCVLHE----------	160
sp|Q2INY3|SECA_ANADE ATLPCVLNALSGRGVHVVTVNDYLARRDAE-WMGRLYRFCGLSTGVIVHG----------	161
sp|Q4FNA5|SECA_PELUB ISLAAYLNALTEEGVHIVTVNDYLAKRDSQ-EMGEIYKFLGLTFGFINND----------	162
sp|A8F255|SECA_RICM5 ATLPAYLNALTGKGVHVVTVNDYLASRDSA-SMGKIYNFLGLSVGCIVGG----------	159
sp|Q73HK8|SECA_WOLPM ATLAAYLNSLEGKGVHVVTVNDYLAKRDTE-WMSKLYNSLGVSVAFITNN----------	160
sp|Q6MEX9|SECA_PARUW AVMPLYLNALTGKPVHLITVNDYLAQRDCE-WVGTVLRWLGLTTGALTNS----------	172
sp|O84707|SECA_CHLTR AVMPLYLNALTGKPVHLVTVNDYLAQRDCE-WVGSVLRWLGLTTGVLVSG----------	172
sp|P47318|SECA_MYCGE IVLAAYVSALEKRGVHVVTVNEYLAQRDAN-NAMKILKRVGMSVGCNFAN----------	160
sp|Q7UDY6|SECA1_RHOBA ATLPAYLNALEAKGVHVITVNDYLARRDME-WMAPLYMNLGLTVDAIQSG----------	180
sp|A9B6X4|SECA_HERA2 ASLPLFLNAIAGRGAHLITVNDYLAKVGGG-WMGPIFHSLGMSTGYIAHDYSAIYDPNYI	204
sp|A9WEB6|SECA_CHLAA ATLPLYLNALEGKGVHLVTVNDYLAKVGAG-WMGPIYHFLGLTVGFIAHDQSALYDPDFI	169
sp|A5URI4|SECA_ROSS1 ATLPLYLNALTGRGCHLVTVNDYLAKVGAG-WMGPIYHLLGLSVATISHEYSAIYDPDYV	169
sp|Q6F260|SECA_MESFL GLFPAYLNSLTGKGVHIVTVNEYLSRRDSE-INGQVFDLLGVSVGLNGTR----------	150
sp|O07497|SECA_BORBU SVQAAYLNSLTGDGVIIVTVNDYLAERDSN-WMKPVFDLLGVSVGVVLSN----------	160
sp|Q73LG6|SECA_TREDE SVAAAYLNSLTGKGVHIVTVNDYLAERDAD-WMRPVYSYLGVSVGVILSN----------	160
sp|Q7NJJ6|SECA_GLOVI ATLPAYLNALTGRGVHIVTVNDYLARRDSE-WMGQVHRFLGLSVGLIQQS----------	177
sp|A5GQ30|SECA_SYNR3 ATLPSYLNALTGRGVHVVTVNDYLARRDAE-WMGQVHRFLGLSVGLIQQD----------	163
sp|Q7V9M9|SECA_PROMA ATLPSFLNALTGRGVHIVTVNDYLARRDAE-WMGQVHRFLGLSVGLIQQD----------	162
sp|Q55709|SECA_SYNY3 ATLPSYLNGLTGKGVHVVTVNDYLARRDAE-WMGQIHRFLGLTVGLVQSG----------	163
sp|B7K818|SECA_CYAP7 STLPAYLNGLTGKGVHIVTVNDYLARRDAE-WMGQVHRFLGLSVGLIQSG----------	163
sp|B0JLJ4|SECA_MICAN ATLPAYLNGLTGKGVHVVTVNDYLARRDAE-WMGQVHRFLGLSVGLIQAG----------	163
sp|B0C1V9|SECA_ACAM1 STLPAYLNALTGKGVHAITVNDYLARRDAE-WMGQVHRFLGLSVGLIQQS----------	156
sp|Q10VW7|SECA_TRIEI ATLPAYLNGLTGKGVHVITVNDYLARRDAE-WMGQVHRFLGLSVGLIQQG----------	163
sp|Q8YMS8|SECA_NOSS1 ATLPSYLNALTGKGVHVITVNDYLARRDAE-WMGQVHRFLGLSVGLIQSS----------	156
sp|Q2NJH2|SECA_AYWBP AIMPAYLNALSGNAVHIVTVNEYLAKREFEGSIGDVFRFLGMTVGLNTKD----------	159
sp|Q3ZZG5|SECA_DEHMC ATLPLYLNSLLGKGVHLVTVNDYLARRDAY-WMGPVYHALGVSVSSIYPMQTPTEE----	214
sp|Q5SIW3|SECA_THET8 ATLAVALNALTGKGVHVVTVNDYLARRDAE-WMGPVYRGLGLSVGVIQHA----------	157
sp|Q9RWU0|SECA_DEIRA ATLALAFNALEGKGCHLVTVNDYLARVGME-EMGLLYRTLGLTVGLANRE----------	158
sp|Q04ED0|SECA_OENOB ATMPVYLNALPGDGVHVVTVNEYLTQYQAE-EMGQVYKFMGLSIGVNLNE----------	158
sp|Q9AET4|SECA1_STRGN ATMPVYLNALAGEGVHVVTVNEYLTERDAT-EMGELYSWLGLSVGINLAA----------	158
sp|A8YUC4|SECA_LACH4 ATMPVYLNALEGKGVHVVTVNEYLSSRDEE-EMGQLYKWLGLTVGLNLNS----------	158
sp|Q834A7|SECA_ENTFA ATMPVYLNALSGEGVHVVTVNEYLATRDSN-EMGELYNFLGLSVGLNINS----------	158
sp|O06446|SECA1_STAA8 ATMPTYLNALAGRGVHVITVNEYLSSVQSE-EMAELYNFLGLTVGLNLNS----------	164
sp|C0Z6T7|SECA_BREBN ATLATYLNALMGKGVHVVTVNEYLAERDSS-IMGKLYNFLGLTVGLNKNG----------	159
sp|P28366|SECA_BACSU STLPVYLNALTGKGVHVVTVNEYLASRDAE-QMGKIFEFLGLTVGLNLNS----------	158
sp|P47847|SECA1_LISMO ATLPVYLNALSGEGVHVVTVNEYLAHRDAE-EMGVLYNFLGLSVGLNLNA----------	158
sp|C0QZS7|SECA_BRAHW ATLAVYLNALTGLGVHVVTVNDYLAKRDAE-WMTPIYSMLGISVGILDNT----------	182
sp|Q9X1R4|SECA_THEMA ATMPIYLNALIGKGVHLVTVNDYLARRDAL-WMGPVYLFLGLRVGVINSLGKS-YEVVWK	162
sp|A7HMM7|SECA_FERNB ATAPIVLNSLMNRNIHVVTVNDYLAKRDAM-WMGPIYLALGLRVGIINTTGKA-YEVVWK	167
sp|A1A268|SECA_BIFAA ATLPAYLNALDGQGVHVVTVNDYLASYQAE-LMGRVYRFLGMSTGCIITN----------	159
sp|Q6A833|SECA_PROAC GLLPAYLEGLLGEGVHIVTVNDYLARVQSE-QMGRVHRFLGLSISAILSD----------	158
sp|Q8FRI7|SECA1_COREF CVLPAYLNALEGKGVHVVTVNDYLAKRDAE-WMGRVHRWLGLSVGVILSE----------	158
sp|A4FNI7|SECA_SACEN CVLPAYLNAIAGRGVHVVTVNDYLAKRDAD-WMGRVHRFLGLEVGAIMAD----------	157
sp|P9WGP5|SECA1_MYCTU CVLPAYLNALAGNGVHIVTVNDYLAKRDSE-WMGRVHRFLGLQVGVILAT----------	159
sp|Q0S2Y0|SECA_RHOJR CVLPAYLNAIAGDGVHVVTVNDYLAKRDSE-WMGRVHRFLGLDTSVILSG----------	160
sp|A1SGL9|SECA_NOCSJ AVLPSYLNALSGKGVHIVTVNDYLAKFQSE-MMGRVHHFLGLTVGVILPE----------	159
sp|B2GL56|SECA_KOCRD ATAPAYLNALAGKGVHVVTVNDYLAEYQAN-LMGRVYRFLGLETGVILGG----------	159
sp|Q47LZ9|SECA1_THEFY ATLPVYLNALTGKGVHVVTVNDYLARRDAE-TMGRIYRFLGMEVGVISPE----------	159
sp|A5CPU4|SECA_CLAM3 ATLPAYLNAIASRGVHVITVNDYLASYQSE-LMGRVFRALGMTTGVILAG----------	159
sp|P0A4G6|SECA_STRCO GTLPAYLNALSGEGVHIVTVNDYLAERDSE-LMGRVHKFLGLNVGCILAN----------	158
sp|A0LVS1|SECA_ACIC1 STLPAYLNALAGRGVHVVTVNDYLARRDAE-WMGRIHRFLGLEVGVISPQ----------	159
sp|Q2JEZ1|SECA_FRACC STLPTYLNALAGKGVHVITVNDYLAQRDAE-NMGRVHRFLGLTVGVIHPQ----------	158
sp|C5C1N8|SECA_BEUC1 ATLPAYLNALSGDGVHVVTVNDYLAQYQSD-LMGRVYRFLGLTTGCILSG----------	159
sp|A6WEN1|SECA_KINRD ATLPAYLNALSGKGVHVITVNDFLAEYQSE-LMGRVYRFLGLTSACILSR----------	159
sp|Q050M4|SECA_LEPBL STLAVYLNSLAGKGVHVVTVNDYLAKRDAN-WMKPIYDFLGISVGVIQHD----------	162
sp|O67718|SECA_AQUAE ATSPAVVNGMTDEGVHIVTVNDYLARRDAQ-WMGPIYKFLGLEVGVINSDGKTYL-VEWV	178
sp|Q8RI93|SECA_FUSNN ATCPVYLNALAGHGVHVITVNDYLAKRDRD-QMSRLYGFLGLSSGVILNG----------	160
sp|A9GI17|SECA_SORC5 ATLPCYLNALEGKGVHVVTVNDYLARRDAE-WMGKLYGFLGLSTGVVVNQ----------	160
sp|B2KAS3|SECA_ELUMP ATLPSYLNALTGKGVHVVTVNDYLAKRDRN-WMGPIHEFLGLSVGYINRE----------	160
sp|Q1AVJ6|SECA_RUBXD ATMPVYLNALAGRGVHVVTVNDYLARRDAE-WMGPIYEFLGLEVGVIQES----------	158
sp|B5YKT5|SECA_THEYD ATLAAYLNALEGKGVHIVTVNDYLARRDVQ-WMGAIYNFLGLSVGVIQPDASFLYDPNYR	169
sp|B8CYM4|SECA_HALOH ATLPVYLNALTGKGVHVVTVNDYLAKRDSE-WMGQIYRFLGLSVGVILNG----------	161
sp|Q18CN0|SECA1_PEPD6 ATAPVYLNALTGKGVHVVTVNDYLAKRDRD-QMAKIYEFLGMSVGVIIHG----------	158
sp|B0S3K9|SECA_FINM2 ATLPAYLNALSGKGVHVVTVNDYLAKRDKE-WMGKVHEFLGLTVGVIVYG----------	158
sp|Q67T83|SECA_SYMTH AAMPLYLNALLGRGCHLVTVNDYLAKVGRD-DIGRIYRFLGMSCGLIVHG----------	160
sp|A9KS12|SECA_LACP7 STFPAYLNALEGEGVHIVTVNDYLAKRDAE-WMGEVHRFLGLSVGCILND----------	158
sp|Q0B0B4|SECA_SYNWW ATLPAYLNALEGKGVHIVTVNDYLAARDAD-WMGPVLEYCGLSVGLIVHG----------	159
sp|Q24MT3|SECA_DESHY ATLPSYLNALTGRGVHIVTVNDYLARRDSE-MMGRIHQFLGLSVGLIVHG----------	157
sp|B0TGY6|SECA_HELMI ATLPSYLNALTGRGVHVVTVNDYLAKRDAE-WMGRIHRFLGLQVGLIIHG----------	158
sp|A5HY67|SECA_CLOBH ATLPAYVNALTGKGVHIVTVNDYLAKRDRD-LMAPVYEFLGLKVGVILHN----------	158
sp|A3DF88|SECA_CLOTH ATLPVYLNALEGKGVHVVTVNDYLATRDSE-WMGKLYNFLGLSVGLIVHG----------	159
sp|A4XJ42|SECA_CALS8 ATLPAYLNALEGKGVHIVTVNDYLAKRDAE-WMGPIYNFLGLSVGVIVHG----------	159
sp|Q8RCB4|SECA_CALS4 ATLPAYLNALEGKGVHIVTVNDYLAKRDRD-WMGKIYEFLGLSVGVILHD----------	159
. .: :***::* : .
sp|Q31I38|SECA_THICR ------------------------------------------Q-TSNEKQTAYNADITYG	177
sp|Q6FEE0|SECA_ACIAD ------------------------------------------Q-SPTEKAEAYQADITYG	177
sp|Q0VRZ3|SECA_ALCBS ------------------------------------------Q-PTEHKRAAYAADITYG	177
sp|A6VYJ1|SECA_MARMS ------------------------------------------Q-DRDEKKAAYLCDITYG	177
sp|B3PCL0|SECA_CELJU ------------------------------------------Q-PAVLKRQAYASDITYG	177
sp|Q1QVH6|SECA_CHRSD ------------------------------------------Q-SSTQKREAYACDITYG	177
sp|Q9LCT3|SECA_PSEAE ------------------------------------------Q-PPEDKRAAYAADITYG	177
sp|Q2SA01|SECA_HAHCH ------------------------------------------Q-DGETKRAAYASDITYG	177
sp|Q5NGR3|SECA_FRATT ------------------------------------------L-NPQQRKEAYACDITYG	176
sp|A5CY18|SECA_VESOH ------------------------------------------M-SYENKQVAYLCDIVYA	179
sp|A5EY15|SECA_DICNV ------------------------------------------M-DTEEKKAAYRADITYG	177
sp|Q21UD1|SECA_RHOFT ------------------------------------------M-AREEKQAAYRADITYG	177
sp|Q7VUR2|SECA_BORPE ------------------------------------------Q-PNDEKIAAYAADITYG	176
sp|A6T2E8|SECA_JANMA ------------------------------------------I-DHEAKQTAYNADITYG	175
sp|Q9JYK8|SECA_NEIMB ------------------------------------------M-QPFDRQNAYAADITYG	177
sp|Q13U01|SECA_PARXL ------------------------------------------M-DHAAKQEAYAADITYG	177
sp|Q47AB4|SECA_DECAR ------------------------------------------M-DHEAKQAAYAADITYG	177
sp|Q5P705|SECA_AROAE ------------------------------------------M-GHEAKQAAYASDITYG	177
sp|A1K3V5|SECA_AZOSB ------------------------------------------M-GHAEKQLAYAADITYG	177
sp|Q3SMG1|SECA_THIDA ------------------------------------------M-PHAEKQAAYAADITYG	177
sp|Q7NQ59|SECA_CHRVO ------------------------------------------M-AHDDKQAAYACDITYG	177
sp|Q1GZ36|SECA_METFK ------------------------------------------M-PHGEKQKAYAADITYG	177
sp|Q2Y647|SECA1_NITMU ------------------------------------------M-DHGDKQAAYAADITYG	177
sp|B7J3W9|SECA_ACIF2 ------------------------------------------L-SSEERRAAYAADITYG	177
sp|Q8PCJ2|SECA_XANCP ------------------------------------------M-PHSDKHAAYAADITYG	177
sp|Q83F06|SECA_COXBU ------------------------------------------M-EPVEKQAAYAADITYG	177
sp|Q5ZVH7|SECA_LEGPH ------------------------------------------M-SHKEKQEAYKADIVYG	177
sp|A1WYM9|SECA_HALHL ------------------------------------------Q-PREEKVAAYQADITYG	177
sp|Q607S5|SECA_METCA ------------------------------------------L-DQEQRRRAYACDITYG	177
sp|Q3J799|SECA_NITOC ------------------------------------------M-DPGARKAAYMADITYG	177
sp|A1SU27|SECA_PSYIN ------------------------------------------M-SGDQKRAAYAADITYG	177
sp|P43803|SECA_HAEIN ------------------------------------------L-SPEEKRAAYAADITYA	175
sp|B4F102|SECA_PROMH ------------------------------------------M-APPAKREAYNADITYG	177
sp|Q6D0J2|SECA_PECAS ------------------------------------------M-PAPAKREAYAADITYG	177
sp|B2VD75|SECA_ERWT9 ------------------------------------------L-PAPAKREAYAADITYG	177
sp|C5B9G5|SECA_EDWI9 ------------------------------------------M-AAPAKRAAYAADITYG	177
sp|Q7CGB6|SECA_YERPE ------------------------------------------M-TAPAKRAAYAADITYG	177
sp|Q8ZRT7|SECA_SALTY ------------------------------------------M-PAPAKREAYAADITYG	177
sp|P10408|SECA_ECOLI ------------------------------------------M-PAPAKREAYAADITYG	177
sp|Q47VS0|SECA_COLP3 ------------------------------------------M-TTQDKQAAYQSDITYG	177
sp|Q5R0N7|SECA_IDILO ------------------------------------------M-APEDKKAAYQADITYG	177
sp|Q15Q25|SECA_PSEA6 ------------------------------------------M-NHAQKKEAYAADITYG	177
sp|B4RWX1|SECA_ALTMD ------------------------------------------M-SPEQKRDAYQADVTYG	177
sp|Q9KPH4|SECA_VIBCH ------------------------------------------M-PQPAKKEAYQADILYG	177
sp|Q8E9Q5|SECA_SHEON ------------------------------------------L-GQQDKKDAYNADITYG	177
sp|A0KPW5|SECA_AERHH ------------------------------------------M-DASQKRDAYAADITYG	177
sp|Q6AJK1|SECA_DESPS ------------------------------------------M-DDVERRAAYAADITYG	177
sp|Q72DV4|SECA_DESVH ------------------------------------------L-DDEQRKAAYGADITYG	177
sp|Q74BJ1|SECA_GEOSL ------------------------------------------I-DDDERRAAYAADITYG	177
sp|A1AM15|SECA_PELPD ------------------------------------------V-EDDQRRINYAADITYG	177
sp|Q2LTP4|SECA_SYNAS ------------------------------------------M-DDDERRAAYACDITYG	177
sp|A0LHJ3|SECA_SYNFM ------------------------------------------L-DDPERKEAYGADVTYG	177
sp|B8FHX0|SECA_DESAA ------------------------------------------L-DDDERQEAYNADITYG	177
sp|Q2NB30|SECA_ERYLH ------------------------------------------I-PEHARRDAYNADITYG	177
sp|A5V9S7|SECA_SPHWW ------------------------------------------L-SDQERRDAYGADITYG	177
sp|A0LCX0|SECA1_MAGMM ------------------------------------------I-EDQQRKAAYNADITYG	177
sp|P52966|SECA_RHOCA ------------------------------------------Q-PDDEKRAAYGADITYA	179
sp|P0CAW7|SECA_CAUCR ------------------------------------------L-SQGERQRAYRSDITYG	176
sp|Q0BUI2|SECA_GRABC ------------------------------------------Q-EELERRAAYHADITYG	177
sp|Q0AMD3|SECA_MARMM ------------------------------------------M-TDPERRAAYACDITYA	176
sp|Q2RXV5|SECA_RHORT ------------------------------------------L-DDGGRRAAYACDVTYG	177
sp|A7HTW6|SECA_PARL1 ------------------------------------------L-DDNQRRAAYAADITYG	179
sp|Q7CSN9|SECA_AGRFC ------------------------------------------L-DDDQRREAYACDITYA	179
sp|Q6G5U2|SECA_BARHE ------------------------------------------L-DSDARRAAYACDITYA	179
sp|Q98G67|SECA_RHILO ------------------------------------------L-SDEERRVAYASDVTYA	179
sp|Q8YJG2|SECA_BRUME ------------------------------------------L-DDDERRAAYACDITYG	179
sp|B2ID49|SECA_BEII9 ------------------------------------------L-DDAQRREAYAADITYG	177
sp|B8IF29|SECA_METNO ------------------------------------------L-DDAERKAAYACDITYG	177
sp|A8IHQ3|SECA_AZOC5 ------------------------------------------L-DDDQRRAAYACDVTYA	177
sp|Q89XV1|SECA_BRADU ------------------------------------------L-DDAERKTAYACDITYG	177
sp|Q2S4E4|SECA_SALRD ------------------------------------------DPHTEGRKEAYEADITYG	253
sp|Q8KD18|SECA_CHLTE ------------------------------------------GLYSNQRRNAYLCDITWG	233
sp|B3ESI0|SECA_AMOA5 ------------------------------------------SPYSAARREAYQADITYG	267
sp|Q89ZL5|SECA_BACTN ------------------------------------------QPNSDARRQAYLADITFG	266
sp|Q7MWS5|SECA_PORGI ------------------------------------------QPNSDARRKAYNADITFG	260
sp|A6L997|SECA_PARD8 ------------------------------------------QPNSEARRKAYEADITFG	266
sp|A6GX63|SECA_FLAPJ ------------------------------------------QPNSDARRKAYDADITYG	268
sp|Q11YU5|SECA_CYTH3 ------------------------------------------QPNSEERRKAYRADITYG	267
sp|Q17XE2|SECA_HELAH ------------------------------------------VRDDDERLEIYSKDIVYG	184
sp|Q0P9V7|SECA_CAMJE ------------------------------------------QNSDIEHKQAYDCDITYG	179
sp|Q01Y13|SECA_SOLUE ------------------------------------------L-DDQERKDAYNADITYG	177
sp|Q1IMP4|SECA_KORVE ------------------------------------------L-DDDQRREAYRADVTYG	192
sp|Q6MR29|SECA_BDEBA ------------------------------------------L-TDQQRKQMYACDITYC	177
sp|Q1D1H8|SECA_MYXXD ------------------------------------------L-NDKQRQEAYRSDITYG	177
sp|Q2INY3|SECA_ANADE ------------------------------------------L-TDRERQQAYGSDITYG	178
sp|Q4FNA5|SECA_PELUB ------------------------------------------Q-DDLERKKNYNFDITYA	179
sp|A8F255|SECA_RICM5 ------------------------------------------M-PDEIKRAAYNADITHA	176
sp|Q73HK8|SECA_WOLPM ------------------------------------------L-TDEERKEAYSADIVYS	177
sp|Q6MEX9|SECA_PARUW ------------------------------------------V-AIEKRKEIYESDVVYG	189
sp|O84707|SECA_CHLTR ------------------------------------------S-PPEKRKAIYQCDVVYG	189
sp|P47318|SECA_MYCGE ------------------------------------------L-SPQLKQAAFNCDVTYT	177
sp|Q7UDY6|SECA1_RHOBA ------------------------------------------M-STSEKQAAYQCDITYG	197
sp|A9B6X4|SECA_HERA2 DPNAKQDD-----------------------------SRLVHW-RPCSRREAYMADMTYG	234
sp|A9WEB6|SECA_CHLAA DPDANPED-----------------------------QRLVHW-RPCTRREAYLADITYG	199
sp|A5URI4|SECA_ROSS1 DPKANPDD-----------------------------RRLVHW-RPCSRREAYLADITYG	199
sp|Q6F260|SECA_MESFL ------------------------------------------M-PKNLKREAYHADITYT	167
sp|O07497|SECA_BORBU ------------------------------------------M-DYELRKAQYAKDITYV	177
sp|Q73LG6|SECA_TREDE ------------------------------------------M-ENDARRIEYNCDITYG	177
sp|Q7NJJ6|SECA_GLOVI ------------------------------------------M-TPSERAQNYAADITYG	194
sp|A5GQ30|SECA_SYNR3 ------------------------------------------M-SPAERRQNYGCDVTYA	180
sp|Q7V9M9|SECA_PROMA ------------------------------------------M-TPIERRKNYECDITYA	179
sp|Q55709|SECA_SYNY3 ------------------------------------------M-NPEERKKNYACDITYT	180
sp|B7K818|SECA_CYAP7 ------------------------------------------M-SPEDRKKNYACDITYT	180
sp|B0JLJ4|SECA_MICAN ------------------------------------------M-SPEERKKNYACDITYT	180
sp|B0C1V9|SECA_ACAM1 ------------------------------------------M-SPTERKKNYACDITYG	173
sp|Q10VW7|SECA_TRIEI ------------------------------------------M-NPEERKKNYTCDITYA	180
sp|Q8YMS8|SECA_NOSS1 ------------------------------------------M-TPSERQKNYECDITYV	173
sp|Q2NJH2|SECA_AYWBP ------------------------------------------K-DQTQKQQAYLCDVLYT	176
sp|Q3ZZG5|SECA_DEHMC ----------LPSRLFDPDYTSEIPGDP-----------WTHF-RPISRQEAYKADITYG	252
sp|Q5SIW3|SECA_THET8 ------------------------------------------S-TPAERRKAYLADVTYV	174
sp|Q9RWU0|SECA_DEIRA ------------------------------------------L-SPAEKQAAYACDITYV	175
sp|Q04ED0|SECA_OENOB ------------------------------------------M-PNDEKRAAFACDITYT	175
sp|Q9AET4|SECA1_STRGN ------------------------------------------K-SPAEKREAYACDITYS	175
sp|A8YUC4|SECA_LACH4 ------------------------------------------M-SPDEKREAYNCDVTYS	175
sp|Q834A7|SECA_ENTFA ------------------------------------------K-SSDEKREAYNCDITYS	175
sp|O06446|SECA1_STAA8 ------------------------------------------K-TTEEKREAYAQDITYS	181
sp|C0Z6T7|SECA_BREBN ------------------------------------------L-NPEEKREAYACDITYG	176
sp|P28366|SECA_BACSU ------------------------------------------M-SKDEKREAYAADITYS	175
sp|P47847|SECA1_LISMO ------------------------------------------L-SSTEKREAYACDITYS	175
sp|C0QZS7|SECA_BRAHW -----------------------------------------RP-HSPERRAVYNCDVVYG	200
sp|Q9X1R4|SECA_THEMA NPDLARKAIEENWSVWPDGFNGEVLKEESMNKEAVE-AFQVEL-KEITRKEAYLCDVTYG	220
sp|A7HMM7|SECA_FERNB NPELAEKGLKENYCVWPDDYDGEFLSDEMKVKKAVE-AFEVDI-IEVSKKEAYRCDVTYG	225
sp|A1A268|SECA_BIFAA ------------------------------------------Q-KPPERRKQYNADITYG	176
sp|Q6A833|SECA_PROAC ------------------------------------------M-PPMARKEAYKADVTYG	175
sp|Q8FRI7|SECA1_COREF ------------------------------------------L-RPAERKVAYDCDITYG	175
sp|A4FNI7|SECA_SACEN ------------------------------------------M-TPEQRRHAYAADITYG	174
sp|P9WGP5|SECA1_MYCTU ------------------------------------------M-TPDERRVAYNADITYG	176
sp|Q0S2Y0|SECA_RHOJR ------------------------------------------M-SPAERRAAYAADITYG	177
sp|A1SGL9|SECA_NOCSJ ------------------------------------------M-RPDERRVAYNCDITYG	176
sp|B2GL56|SECA_KOCRD ------------------------------------------Q-EPAVRREQYAADITYG	176
sp|Q47LZ9|SECA1_THEFY ------------------------------------------M-SPAARRKAYQADITYG	176
sp|A5CPU4|SECA_CLAM3 ------------------------------------------Q-TPQQRREQYAADITYG	176
sp|P0A4G6|SECA_STRCO ------------------------------------------Q-TPAQRREMYACDITYG	175
sp|A0LVS1|SECA_ACIC1 ------------------------------------------M-GPAERKKAYAADITYG	176
sp|Q2JEZ1|SECA_FRACC ------------------------------------------M-PPPVRRAQYACDITYG	175
sp|C5C1N8|SECA_BEUC1 ------------------------------------------Q-KPEERRRHYAADITYG	176
sp|A6WEN1|SECA_KINRD ------------------------------------------M-RPDERREAYAADITYG	176
sp|Q050M4|SECA_LEPBL ------------------------------------------M-DHEQRKIAYSADITYG	179
sp|O67718|SECA_AQUAE DPEKVKEAIENDVRVWPKGYYEEILPSEKVNIDAKKTYFTTLK-EAEHRRKAYEAHITYG	237
sp|Q8RI93|SECA_FUSNN ------------------------------------------L-PTDQRKKSYNSDITYG	177
sp|A9GI17|SECA_SORC5 ------------------------------------------Q-GDAEKRHAYRCDITYG	177
sp|B2KAS3|SECA_ELUMP ------------------------------------------M-DNEGRQEMYKKDITYV	177
sp|Q1AVJ6|SECA_RUBXD ------------------------------------------M-GFEERKKAYAADITYG	175
sp|B5YKT5|SECA_THEYD LPD---------------------------------RRFD-RL-RPCSKKEAYLADITYG	194
sp|B8CYM4|SECA_HALOH ------------------------------------------M-TPRERKKAYQADVTYG	178
sp|Q18CN0|SECA1_PEPD6 ------------------------------------------Q-NPKVRKEQYDCDITYG	175
sp|B0S3K9|SECA_FINM2 ------------------------------------------L-DNDERRENYACDITYG	175
sp|Q67T83|SECA_SYMTH ------------------------------------------L-TSAQRREAYNCDITYG	177
sp|A9KS12|SECA_LACP7 ------------------------------------------M-DNDERRKAYNCDITYA	175
sp|Q0B0B4|SECA_SYNWW ------------------------------------------L-SYEERKAAYACDVTYG	176
sp|Q24MT3|SECA_DESHY ------------------------------------------L-NYAQRRESYAADITYG	174
sp|B0TGY6|SECA_HELMI ------------------------------------------L-DFAERREAYAADITYG	175
sp|A5HY67|SECA_CLOBH ------------------------------------------L-NNEERQEAYGSDITYG	175
sp|A3DF88|SECA_CLOTH ------------------------------------------L-TNEERKKAYSCDITYG	176
sp|A4XJ42|SECA_CALS8 ------------------------------------------L-TSEERRKAYNCDVTYG	176
sp|Q8RCB4|SECA_CALS4 ------------------------------------------M-GPAERKKAYAADITYG	176
: : .:
sp|Q31I38|SECA_THICR TNNEFGFDYLRDNM-AIFAE------ERVMR---GQNFAIVDEVDSILIDEARTPLIISG	227
sp|Q6FEE0|SECA_ACIAD TNNEFGFDYLRDNM-VFSLQ------EKKQR---GLNYAIIDEVDSILIDEARTPLIISG	227
sp|Q0VRZ3|SECA_ALCBS TNNEYGFDYLRDNM-AFRLE------DRVQR---GLNYAIVDEVDSILIDEARTPLIISG	227
sp|A6VYJ1|SECA_MARMS TNNEFGFDYLRDNM-VFRLE------DRVQR---DLHFSVVDEVDSILIDEARTPLIISG	227
sp|B3PCL0|SECA_CELJU TNNEYGFDYLRDNM-ALSKQ------DKVQR---PLNYAIIDEVDSILIDEARTPLIISG	227
sp|Q1QVH6|SECA_CHRSD TNNEFGFDYLRDNM-AFSLD------DKVQR---SLHYAIIDEVDSILIDEARTPLIISG	227
sp|Q9LCT3|SECA_PSEAE TNNEFGFDYLRDNM-AFSLD------DKFQR---ELNFAVVDEVDSILIDEARTPLIISG	227
sp|Q2SA01|SECA_HAHCH TNNEFGFDYLRDNM-AFSLT------DKAQR---GQHFAIVDEVDSILIDEARTPLIISG	227
sp|Q5NGR3|SECA_FRATT TNNEFGFDYLRDNM-AYEKE------QQVQR---SRNYVIIDEVDSILIDEARTPLIISG	226
sp|A5CY18|SECA_VESOH TNNELGFDYLRDNM-AFTSE------QKVQR---MLNFAIVDEVDSILIDEARTPLIISG	229
sp|A5EY15|SECA_DICNV TNSEFGFDYLRTNM-ALSPD------QRLQR---KLNFAIVDEVDSILIDEARTPLIISG	227
sp|Q21UD1|SECA_RHOFT TNNEYGFDYLRDNM-VYEGA------DRVQR---GLNYAIVDEVDSILIDEARTPLIISG	227
sp|Q7VUR2|SECA_BORPE TNNEFGFDYLRDNM-EYRVE------DRRQR---RLFYAIVDEVDSILIDEARTPLIISG	226
sp|A6T2E8|SECA_JANMA TNNEFGFDYLRDNM-VYDTG------DRVQR---GLHYAIVDEVDSILIDEARTPLIISG	225
sp|Q9JYK8|SECA_NEIMB TNNEFGFDYLRDNM-VTDQY------DKVQR---ELNFAVVDEVDSILIDEARTPLIISG	227
sp|Q13U01|SECA_PARXL TNNEFGFDYLRDNM-VYETD------ARVQR---ALNFAVVDEVDSILIDEARTPLIISG	227
sp|Q47AB4|SECA_DECAR TNNEFGFDYLRDNM-VYTAG------ERVQR---SLNFAIVDEVDSILIDEARTPLIISG	227
sp|Q5P705|SECA_AROAE TNNEFGFDYLRDNM-VYSTG------ERVQR---GLSFAIVDEVDSILIDEARTPLIISG	227
sp|A1K3V5|SECA_AZOSB TNNEFGFDYLRDNM-VYATG------ERVQR---GLNFAVVDEVDSILIDEARTPLIISG	227
sp|Q3SMG1|SECA_THIDA TNNEYGFDYLRDNM-VFEVG------EKVQR---PLAFGVIDEVDSILIDEARTPLIISG	227
sp|Q7NQ59|SECA_CHRVO TNNEFGFDYLRDNM-VFSVD------EKVQR---KLAFAVVDEVDSILIDEARTPLIISG	227
sp|Q1GZ36|SECA_METFK TNNEFGFDYLRDNM-VFTAE------ERVQR---GLNYALVDEVDSILIDEARTPLIISG	227
sp|Q2Y647|SECA1_NITMU TNNEYGFDYLRDNM-VTHPL------ERVQR---VLNFAIVDEVDSILIDEARTPLIISG	227
sp|B7J3W9|SECA_ACIF2 TNNEFGFDYLRDNM-AFSPA------DRVQR---GLHYAIIDEVDSILIDEARTPLIISG	227
sp|Q8PCJ2|SECA_XANCP TNNEFGFDYLRDNM-ALSRA------DRYQR---KLHYAIVDEVDSILIDEARTPLIISG	227
sp|Q83F06|SECA_COXBU TNNEFGFDYLRDNM-VFDLD------QRVQR---PLHYAIIDEVDSILIDEARTPLIISG	227
sp|Q5ZVH7|SECA_LEGPH TNNEYGFDYLRDNM-AFSLT------DKVQR---ELNFAIVDEVDSILIDEARTPLIISG	227
sp|A1WYM9|SECA_HALHL TNNEFGFDYLRDNM-AFRKE------DKVQR---DLYYALVDEVDSILIDEARTPLIISG	227
sp|Q607S5|SECA_METCA TNNEFGFDYLRDNM-AFTLD------QRVQR---DPFFAIVDEVDSILIDEARTPLIISG	227
sp|Q3J799|SECA_NITOC TNNEFGFDYLRDNM-AFSLE------EKVQR---ELHYAIVDEVDSILIDEARTPLIISG	227
sp|A1SU27|SECA_PSYIN TNNEFGFDYLRDNM-AFEAQ------QRVMR---SLHYAIIDEVDSILIDEARTPLIISG	227
sp|P43803|SECA_HAEIN TNSELGFDYLRDNL-AHSKE------ERFQR---TLGYALVDEVDSILIDEARTPLIISG	225
sp|B4F102|SECA_PROMH TNNEFGFDYLRDNM-AFSPE------ERVQR---KLHYALVDEVDSILIDEARTPLIISG	227
sp|Q6D0J2|SECA_PECAS TNNEYGFDYLRDNM-AFSPE------ERVQR---KLYYALVDEVDSILIDEARTPLIISG	227
sp|B2VD75|SECA_ERWT9 TNNEYGFDYLRDNM-AFSPE------ERVQR---KLNYALVDEVDSILIDEARTPLIISG	227
sp|C5B9G5|SECA_EDWI9 TNNEYGFDYLRDNM-AFSPE------ERVQR---KLHYALVDEVDSILIDEARTPLIISG	227
sp|Q7CGB6|SECA_YERPE TNNEFGFDYLRDNM-AFSPE------ERVQR---QLHYALVDEVDSILIDEARTPLIISG	227
sp|Q8ZRT7|SECA_SALTY TNNEYGFDYLRDNM-AFSPE------ERVQR---KLHYALVDEVDSILIDEARTPLIISG	227
sp|P10408|SECA_ECOLI TNNEYGFDYLRDNM-AFSPE------ERVQR---KLHYALVDEVDSILIDEARTPLIISG	227
sp|Q47VS0|SECA_COLP3 TNNEFGFDYLRDNM-VFSPQ------ERSQK---PLHFAIIDEVDSILIDEARTPLIISG	227
sp|Q5R0N7|SECA_IDILO TNNEFGFDYLRDNM-AFAPQ------DRVQR---ELNYALVDEVDSILIDEARTPLIISG	227
sp|Q15Q25|SECA_PSEA6 TNNEFGFDYLRDNM-AFSPG------DRVQR---ELHYAIIDEVDSILIDEARTPLIISG	227
sp|B4RWX1|SECA_ALTMD TNNEFGFDYLRDNM-AFSPQ------DRVQR---PLNYAVVDEVDSILIDEARTPLIISG	227
sp|Q9KPH4|SECA_VIBCH TNNEFGFDYLRDNM-AFRPE------DRVQR---ARFFAVVDEVDSILIDEARTPLIISG	227
sp|Q8E9Q5|SECA_SHEON TNNEFGFDYLRDNM-AFSPQ------ERVQR---PLHYALIDEVDSILIDEARTPLIISG	227
sp|A0KPW5|SECA_AERHH TNNEFGFDYLRDNM-AFSPE------QRVQR---PLNYALVDEVDSVLIDEARTPLIISG	227
sp|Q6AJK1|SECA_DESPS TNNEFGFDYLRDNM-KFELD------DFCQR---GFNFAIVDEVDSILIDEARTPLIISG	227
sp|Q72DV4|SECA_DESVH TNNEFGFDYLRDNM-KFYAE------QLVQR---GHNFAIVDEVDSILIDEARTPLIISG	227
sp|Q74BJ1|SECA_GEOSL TNNEFGFDYLRDNM-KFALE------DYVQR---PFFFSIVDEVDSILIDEARTPLIISG	227
sp|A1AM15|SECA_PELPD TNNEFGFDYLRDNM-KFSLD------DYVQR---GFNFAIVDEVDSILIDEARTPLIISG	227
sp|Q2LTP4|SECA_SYNAS TNNEFGFDYLRDNM-KYSLE------DYTQR---EFNYSIVDEVDSILIDEARTPLIISG	227
sp|A0LHJ3|SECA_SYNFM TNNEYGFDYLRDNM-KFRIE------DMVQR---ELNYAIVDEVDSILIDEARTPLIISG	227
sp|B8FHX0|SECA_DESAA TNNEFGFDYLRDNM-KYSRG------HFVQR---DHHFAIVDEVDSILIDEARTPLIISG	227
sp|Q2NB30|SECA_ERYLH TNNEFGFDYLRDNM-KHDRA------SMVQR---PFNFGIVDEVDSILIDEARTPLIISG	227
sp|A5V9S7|SECA_SPHWW TNNEFGFDYLRDNM-KYDRA------LMVHR---PFNFAVVDEVDSVLIDEARTPLIISG	227
sp|A0LCX0|SECA1_MAGMM TNNEFGFDYLRDNM-KFSLE------EMVQR---PLNYAIVDEVDSILVDEARTPLIISG	227
sp|P52966|SECA_RHOCA TNNELGFDYLRDNM-KSSVA------EMYQR---DHFFAIVDEVDSILIDEARTPLIISG	229
sp|P0CAW7|SECA_CAUCR TNNEFGFDYLRDNL-VYSVD------EMVQR---GHNFAIVDEVDSILIDEARTPLIISG	226
sp|Q0BUI2|SECA_GRABC TNNEFGFDYLRDNM-KYRLE------DMVQR---DFTYAIVDEVDSILIDEARTPLIISG	227
sp|Q0AMD3|SECA_MARMM TNNELGFDYLRDNM-KYSTE------EMVQR---GHGFAIVDEVDSILIDEARTPLIISG	226
sp|Q2RXV5|SECA_RHORT TNNELGFDFLRDNM-KYRLE------DMVQR---PFAYAIVDEVDSILIDEARTPLIISG	227
sp|A7HTW6|SECA_PARL1 TNNEYGFDYLRDNM-KYQLA------SMVQR---GHGFAIVDEVDSILIDEARTPLIISG	229
sp|Q7CSN9|SECA_AGRFC TNNELGFDYLRDNM-KYDRA------QMVQR---GHNYAIVDEVDSILVDEARTPLIISG	229
sp|Q6G5U2|SECA_BARHE TNNELGFDYLRDNM-AFDRS------QMVQR---GHHYAIVDEVDSILIDEARTPLIISG	229
sp|Q98G67|SECA_RHILO TNNELGFDYLRDNM-KYERA------QMVQR---GHNYAIVDEVDSILVDEARTPLIISG	229
sp|Q8YJG2|SECA_BRUME TNNELGFDYLRDNM-KYERA------QMVQR---PHNYAIVDEVDSILIDEARTPLIISG	229
sp|B2ID49|SECA_BEII9 TNNEFGFDYLRDNM-KYELS------HMVQR---GHAFAIVDEVDSILIDEARTPLIISG	227
sp|B8IF29|SECA_METNO TNNEYGFDYLRDNM-KYELG------QMVQR---GHAFAIVDEVDSILIDEARTPLIISG	227
sp|A8IHQ3|SECA_AZOC5 TNNELGFDYLRDNM-KYERA------QMVQR---PHYFAIVDEVDSILIDEARTPLIISG	227
sp|Q89XV1|SECA_BRADU TNNEYGFDYLRDNM-KYRLE------DMVQR---PHFFAIVDEVDSILIDEARTPLIISG	227
sp|Q2S4E4|SECA_SALRD TNNEIGFDYLRDNSFVVRPE------QLMQR---GHHYAIIDEIDSVLIDEARTPLIISG	304
sp|Q8KD18|SECA_CHLTE TNSEFGFDYLRDNM-AGSEE------EMVQR---DFYFAIVDEVDSVLIDEARTPLIISG	283
sp|B3ESI0|SECA_AMOA5 TNNEFGFDYLRDNM-ASQQE------EVVQR---EHHYAIVDEVDSVLIDDARTPLIISG	317
sp|Q89ZL5|SECA_BACTN TNNEFGFDYLRDNM-AISPK------DLVQR---QHNYAIVDEVDSVLIDDARTPLIISG	316
sp|Q7MWS5|SECA_PORGI TNNEFGFDYLRDNM-ATSPK------DLVQR---KHNYAIVDEVDSVLIDDARTPLIISG	310
sp|A6L997|SECA_PARD8 TNNEFGFDYLRDNM-AISPK------DLVQR---KHNYSIVDEVDSVLIDDARTPLIISG	316
sp|A6GX63|SECA_FLAPJ TNNEFGFDYLRDNM-AHSPE------DLVQR---KHNFAIVDEVDSVLIDDARTPLIISG	318
sp|Q11YU5|SECA_CYTH3 TNNEFGFDYLRDNM-ATDKD------DLVQR---GHHYAMVDEVDSVLIDDARTPLIISG	317
sp|Q17XE2|SECA_HELAH TNNEFGFDYLRDNM-KYSLE------HKVQK---SHAFAIVDEVDSILIDEARTPLIISG	234
sp|Q0P9V7|SECA_CAMJE TNNEFGFDYLRDNM-KFSKA------EKVQR---EHNFVIVDEVDSILIDEARTPLIISG	229
sp|Q01Y13|SECA_SOLUE TNNEFGFDYLRDNM-KFRID------DCVQR---VHNFAIVDEVDSILIDEARTPLIISG	227
sp|Q1IMP4|SECA_KORVE TNNEFGFDYLRDNM-KFELS------DCVQR---EFNFAIVDEVDSILIDEARTPLIISG	242
sp|Q6MR29|SECA_BDEBA TNNELGFDYLRDNM-KFDLN------DYVQR---PHYYAIVDECDSILVDEARTPLIISG	227
sp|Q1D1H8|SECA_MYXXD QNNEFGFDYLRDNM-KFRLQ------DYVQR---ELNFAIVDEVDSILIDEARTPLIISG	227
sp|Q2INY3|SECA_ANADE QNNEFGFDYLRDNM-KFRLQ------DYVQG---ELNFAIVDEVDSILIDEARTPLIISG	228
sp|Q4FNA5|SECA_PELUB TNSELGFDYLRDNM-KFSKE------QMVQR---GHVYTIVDEIDSCLIDEARTPLVISG	229
sp|A8F255|SECA_RICM5 TNNELGFDYLRDNM-KYSLQ------ERVLR---PFNFAIIDEVDSILIDEARTPLVISG	226
sp|Q73HK8|SECA_WOLPM TNNELAFDYLRDNM-KFSQE------DMVQR---GFHYGIVDEVDSILIDEARTPLIISG	227
sp|Q6MEX9|SECA_PARUW TASEFGFDYLRDNSMAMSKE------DQVQR---GYYFAIIDEVDSILIDEARTPLIISG	240
sp|O84707|SECA_CHLTR TASEFGFDYLRDNSIATRKE------EQVGR---GFYFAIIDEIDSVLIDEARTPLIISG	240
sp|P47318|SECA_MYCGE TNSELGFDYLRDNM-VHSYQ------DKKIR---ELHFAIVDEGDSVLIDEARTPLIISG	227
sp|Q7UDY6|SECA1_RHOBA TNNEFGFDYLRDNM-RPAAKGDDRFPSEVQQCQGPLNYAIIDEVDNILIDEARTPLIISG	256
sp|A9B6X4|SECA_HERA2 TNNEYGFDYLRDNM-VQHKD------QCVQR---ELHYAIVDEVDNILIDEARTPLIISG	284
sp|A9WEB6|SECA_CHLAA TNNEFGFDYLRDNM-AYEKS------QLVQR---ELHYAIVDEVDNILIDEARTPLIISG	249
sp|A5URI4|SECA_ROSS1 TNNEFGFDYLRDNM-AWDLA------QLVQR---ELHYAIVDEVDNILIDEARTPLIISG	249
sp|Q6F260|SECA_MESFL TNAELGFDYLRDNM-VVDKE------HKVQR---ELNFAIIDEADSVLIDEARTPLIISG	217
sp|O07497|SECA_BORBU TNNELGFDYLRDNM-RYDLN------EKSLR---KFNYCIIDEIDSILIDEARTPLIISG	227
sp|Q73LG6|SECA_TREDE TNNEFGFDYLRDNM-QMRLK------DKTQR---EFSFAIVDEIDSILIDEARTPLIISG	227
sp|Q7NJJ6|SECA_GLOVI TNSELGFDYLRDNM-ATNAG------ELVQR---SFNYCIIDEVDSILVDEARTPLIISG	244
sp|A5GQ30|SECA_SYNR3 TNSELGFDYLRDNM-ATDIS------EVVQR---EFQYCVIDEVDSILVDEARTPLIISG	230
sp|Q7V9M9|SECA_PROMA TNSELGFDYLRDNM-ANDIN------EIVQR---DFQFCIIDEVDSILIDEARTPLIISG	229
sp|Q55709|SECA_SYNY3 TNSELGFDYLRDNM-STAMI------EVVQR---PFNFCIIDEVDSILIDEARTPLIISG	230
sp|B7K818|SECA_CYAP7 TNSELGFDYLRDNM-ATSMA------EVVQR---PFNFCVIDEVDSILIDEARTPLIISG	230
sp|B0JLJ4|SECA_MICAN TNSELGFDYLRDNM-ATVMG------EVVQR---PFNYCVIDEVDSILIDEARTPLIISG	230
sp|B0C1V9|SECA_ACAM1 TNSEIGFDYLRDNM-STSIE------EVVQR---PLNYCVIDEVDSVLIDEARTPLIISG	223
sp|Q10VW7|SECA_TRIEI TNSEVGFDYLRDNM-ATNME------EVVQR---PFNFCIIDEVDSVLVDEARTPLIISG	230
sp|Q8YMS8|SECA_NOSS1 TNSEVGFDYLRDNM-ATSMA------DVVQR---PFNYCVIDEVDSILVDEARTPLIISG	223
sp|Q2NJH2|SECA_AYWBP TNSELGFDYLRDNM-EIEAS------NLVMKR--PYSYAIVDEVDSILIDEARTPLIISQ	227
sp|Q3ZZG5|SECA_DEHMC TSTEFGFDYLRDNL-RPDLA------QCVQR---DMNYAIVDEIDNLLIDEARTPLIISA	302
sp|Q5SIW3|SECA_THET8 TNSELGFDYLRDNM-AISPD------QLVLRHDHPLHYAIIDEVDSILIDEARTPLIISG	227
sp|Q9RWU0|SECA_DEIRA TNSELGFDYLRDNM-AQSKE------ALVLRADTPLHYAIVDEVDSILIDEARTPLIISG	228
sp|Q04ED0|SECA_OENOB TNSAIGFDYLRDNM-AQTME------ERVVR---SLNYVLIDEADSILIDSARTPLIIGG	225
sp|Q9AET4|SECA1_STRGN TNSEIGFDYLRDNM-VVRAE------NMVQR---PLNYALVDEVDSILIDEARTPLIVSG	225
sp|A8YUC4|SECA_LACH4 TNSELGFDYLRDNM-VVYKE------QMVQR---PLNYAIIDEVDSILIDEARTPLIISG	225
sp|Q834A7|SECA_ENTFA TNNELGFDYLRDNM-VVYRS------QMVQR---PLNYAIVDEVDSILIDEARTPLIISG	225
sp|O06446|SECA1_STAA8 TNNELGFDYLRDNM-VNYSE------DRVMR---PLHFAIIDEVDSILIDEARTPLIISG	231
sp|C0Z6T7|SECA_BREBN TNNEFGFDYLRDNM-VLYKE------QMVQR---PLFFAIIDEVDSILIDEARTPLIISG	226
sp|P28366|SECA_BACSU TNNELGFDYLRDNM-VLYKE------QMVQR---PLHFAVIDEVDSILIDEARTPLIISG	225
sp|P47847|SECA1_LISMO TNNELGFDYLRDNM-VVYKE------EMVQR---PLAFAVIDEVDSILVDEARTPLIISG	225
sp|C0QZS7|SECA_BRAHW TNNEFGFDYLRDNM-VTRKE------DKVQR---KFYFAIVDEVDSILIDEARTPLIISG	250
sp|Q9X1R4|SECA_THEMA TNNEFGFDYLRDNL-VLDYN------DKVQR---GHFYAIVDEADSVLIDEARTPLIISG	270
sp|A7HMM7|SECA_FERNB TNSEFGFDYLRDNL-VVSLD------DKVQM---GHFYAIVDEVDSILIDEARTPLIISG	275
sp|A1A268|SECA_BIFAA TNNEFGFDYLRDNM-AWEKS------DLVQR---GHHYAIVDEVDSILIDEARTPLIISG	226
sp|Q6A833|SECA_PROAC TNNEFGFDYLRDNM-ASSLS------ECVQR---GHHYAIVDEVDSILVDEARTPLIISG	225
sp|Q8FRI7|SECA1_COREF TNNELGFDYLRDNM-ARSLN------DLVQR---GHHYAIVDEVDSILIDEARTPLIISG	225
sp|A4FNI7|SECA_SACEN TNNEFGFDYLRDNM-AWSLA------DCVQR---GHFFSIVDEVDSILIDEARTPLIISG	224
sp|P9WGP5|SECA1_MYCTU TNNEFGFDYLRDNM-AHSLD------DLVQR---GHHYAIVDEVDSILIDEARTPLIISG	226
sp|Q0S2Y0|SECA_RHOJR TNNEFGFDYLRDNM-THSLD------DLVQR---GHSFAVVDEVDSILIDEARTPLIISG	227
sp|A1SGL9|SECA_NOCSJ TNNELGFDYLRDNM-AGSIE------ECVQR---GHNFAIVDEVDSILIDEARTPLIISG	226
sp|B2GL56|SECA_KOCRD TNNEFGFDYLRDNM-AWTED------ELVQR---GHNFAIVDEVDSILIDEARTPLIISG	226
sp|Q47LZ9|SECA1_THEFY TNNEFGFDYLRDNM-ARSLD------NCVQR---GHHYAIVDEVDSILIDEARTPLIISG	226
sp|A5CPU4|SECA_CLAM3 TNNEFGFDYLRDNM-AWQAS------DMVQR---GHFFAVVDEVDSILIDEARTPLIISG	226
sp|P0A4G6|SECA_STRCO TNNEFGFDYLRDNM-AWSKD------ELVQR---GHNFAIVDEVDSILVDEARTPLIISG	225
sp|A0LVS1|SECA_ACIC1 TNNEFGFDYLRDNM-AWSVD------EIVQR---GHFYAIVDEVDSILIDEARTPLIISG	226
sp|Q2JEZ1|SECA_FRACC TNNEFGFDYLRDNM-AWSSE------ELVQR---GHNFAVVDEVDSILIDEARTPLIISG	225
sp|C5C1N8|SECA_BEUC1 TNNELGFDYLRDNM-AWSSG------ELVQR---GHNFVIVDEVDSILIDEARTPLIISG	226
sp|A6WEN1|SECA_KINRD TNNEFGFDYLRDNM-AWSTA------EMVQR---GHNFAIVDEVDSILIDEARTPLIISG	226
sp|Q050M4|SECA_LEPBL TNNEFGFDYLRDNM-VSHKD------HKVQR---SHFFAIVDEVDSILIDEARTPLIISG	229
sp|O67718|SECA_AQUAE TNNEFGFDYLRDNL-AFSKE------EIVQVK--GHNYAIVDEVDSILIDEARTPLIISG	288
sp|Q8RI93|SECA_FUSNN TNSEFGFDYLRDNM-VSSLD------QKVQR---ELNFCIVDEVDSILIDEARTPLIISG	227
sp|A9GI17|SECA_SORC5 QNNEFGFDYLRDNM-KFSAL------EYAQR---PLHYAIVDEVDSILIDEARTPLIISG	227
sp|B2KAS3|SECA_ELUMP TNNELGFDYLRDNM-VVRKE------DRVLK---KLNYCIVDEVDSILIDEARTPLIISG	227
sp|Q1AVJ6|SECA_RUBXD TNAQFGFDYLRDNI-ATSPD------QLVQR---ELHYAIVDEVDSILIDEARTPLIISG	225
sp|B5YKT5|SECA_THEYD TNNEFGFDYLRDNM-RYSID------ELCQR---ELNYAIVDEVDSILIDEARTPLIISG	244
sp|B8CYM4|SECA_HALOH SNNEFGFDYLRDNL-AYNPD------DVVQG---ELHYAILDEVDSILIDEARTPLIISG	228
sp|Q18CN0|SECA1_PEPD6 TNNEYGFDYLKDNM-VIHKE------QRVQR---GLNYAIVDEVDSILIDEARTPLIISG	225
sp|B0S3K9|SECA_FINM2 TNNQYGFDYLRDNM-VIYKK------DKVQR---GLNFAIVDEVDSILIDEARTPLIISG	225
sp|Q67T83|SECA_SYMTH TNNEFGFDYLRDNM-AMHPQ------DMVHR---EFFYAIVDEADSILIDEARTPLIISG	227
sp|A9KS12|SECA_LACP7 TNNELGFDYLRDNM-VIYKE------QLVMR---DLHFAIIDEVDSVLIDEARTPLIISG	225
sp|Q0B0B4|SECA_SYNWW TNNEMGFDYLRDNM-VVSAD------NMVQR---ELHYAIIDEVDSILVDEARTPLIISG	226
sp|Q24MT3|SECA_DESHY TNNEFGFDYLRDNM-VTRPD------GLVQR---ELHYAIVDEVDSILIDEARTPLIISG	224
sp|B0TGY6|SECA_HELMI TNNEFGFDYLRDNM-VIQPQ------HMVQR---ELHYAIVDEVDSILIDEARTPLIISG	225
sp|A5HY67|SECA_CLOBH TNSEFGFDYLRDNM-VVYKE------ERVQR---KLNFSIVDEVDSILIDEARTPLIISG	225
sp|A3DF88|SECA_CLOTH TNNEFGFDYLRDNM-VIYKE------DMVQR---DLHFAIVDEVDSILIDEARTPLIISG	226
sp|A4XJ42|SECA_CALS8 TNNEFGFDYLRDNM-AIYKE------ELVQR---ELNYAIIDEVDSILIDEARTPLIISG	226
sp|Q8RCB4|SECA_CALS4 TNNEFGFDYLRDNM-VIYKE------DMVQR---ELNYAIIDEVDSILIDEARTPLIISG	226
.**:*: * : ::** *. *:*.*****::.
sp|Q31I38|SECA_THICR PAE-DK-SDLYQKMNPLVKGLEKGEED-----------------L---ET----------	255
sp|Q6FEE0|SECA_ACIAD QSE-DS-SQLYAAINSIPPKLQPQKEE-----------------K---------------	253
sp|Q0VRZ3|SECA_ALCBS PAA-DS-SELYQAVNLLMPQLQKQEEE-----------------G---------------	253
sp|A6VYJ1|SECA_MARMS AVE-DS-SEQYRKINQLAPLLVKQEDT-----------------D---EEG---------	256
sp|B3PCL0|SECA_CELJU AAE-NS-AEMYKRVNQLVTKLTRQIDN-----------------G---EDGD--------	257
sp|Q1QVH6|SECA_CHRSD PVE-EN-VDMYRRINQLSVQLEECSDE-----------------E---------------	253
sp|Q9LCT3|SECA_PSEAE QAE-DS-SELYIKINKLIPRLKRQVEE-----------------V---EG----------	255
sp|Q2SA01|SECA_HAHCH PAE-DS-SELYRKINELVPQLKKGEPP-----------------E---EG----------	255
sp|Q5NGR3|SECA_FRATT ASD-DR-SEMYNLFNRLVPYLEKQEKE-----------------E---------------	252
sp|A5CY18|SECA_VESOH PTD-DY-AQIYQAINHMIPHFTKQIES-----------------G---AGK---------	258
sp|A5EY15|SECA_DICNV PAE-MN-TELYRKLNELVPYLTLQKKD-----------------P---NQEK--------	257
sp|Q21UD1|SECA_RHOFT QAE-DQ-TDLYIAINKVVPLLQRQEGE-----------------E---DIRT--------	257
sp|Q7VUR2|SECA_BORPE QAE-DH-TELYVRMNAVPPLLKRMASE-----------------P---KPHE--------	256
sp|A6T2E8|SECA_JANMA QAE-NH-TDLYHKINEVPPLLSLQIGE-----------------E---TPDG--------	255
sp|Q9JYK8|SECA_NEIMB QAD-DN-IQLYQIMNTVPPHLVRQETE-----------------E---------------	253
sp|Q13U01|SECA_PARXL QAE-DH-TELYVRMNALPPLLERQIGE-----------------E---KADG--------	257
sp|Q47AB4|SECA_DECAR QAE-DH-TDLYLRMKDVVPNLTRAMEE-----------------K---------------	253
sp|Q5P705|SECA_AROAE QAE-DH-TDLYLKLNQVAPMLAEQEGE------------------------G--------	253
sp|A1K3V5|SECA_AZOSB QAE-DH-TDLYLKMNQVAPLLKRQEGG-----------------L----DDK--------	256
sp|Q3SMG1|SECA_THIDA QSE-EN-TALYQQVNLVPPRLTRQKDE-----------------E---------------	253
sp|Q7NQ59|SECA_CHRVO PAD-DN-IDMYQRMNAVPPLLKRQETE-----------------E---------------	253
sp|Q1GZ36|SECA_METFK QAD-DS-VDLYLQMNSIAAKLVRQEKE-----------------D---------------	253
sp|Q2Y647|SECA1_NITMU QAE-GN-TDVYVRMNALIPKLVRQENE-----------------D---------------	253
sp|B7J3W9|SECA_ACIF2 PTE-EN-TDLYYRVDKLVGSFV--------------------------------------	247
sp|Q8PCJ2|SECA_XANCP PAD-ES-PELYIRVNRIVPQLTKQESE-----------------E---------------	253
sp|Q83F06|SECA_COXBU QAE-ES-SDLYVKINKFIPQLKLQKME-----------------E---GQKE--------	257
sp|Q5ZVH7|SECA_LEGPH AAE-DS-SELYIKINSLIPQLKKQEEE-----------------G---------------	253
sp|A1WYM9|SECA_HALHL PAE-QA-GELYEAMSRLVPRLQAQKPE-----------------E---RPE---------	256
sp|Q607S5|SECA_METCA PTE-DR-SDLYHKVNALIPHLTRQEKE-----------------G---------------	253
sp|Q3J799|SECA_NITOC AAE-QS-SELYRQINVFMPRLKKQERE-----------------D---------------	253
sp|A1SU27|SECA_PSYIN PTD-GD-ATLYTELNTVIPMLTQQDKE-----------------D---------------	253
sp|P43803|SECA_HAEIN QAE-NS-SELYIAVNKLIPSLIKQEKE-----------------D---------------	251
sp|B4F102|SECA_PROMH PAE-DS-SELYIKMNKVIPHLVPQEKE-----------------D---------------	253
sp|Q6D0J2|SECA_PECAS PAE-DS-SELYISVNKIIPHLIRQDKE-----------------D---------------	253
sp|B2VD75|SECA_ERWT9 PAE-DS-SELYIKVNKIIPNLIRQEKE-----------------D---------------	253
sp|C5B9G5|SECA_EDWI9 PAE-DS-SELYIKVDKLIPHLKRQEKE-----------------D---------------	253
sp|Q7CGB6|SECA_YERPE PAE-DS-SEMYIRVNKLIPKLIRQEKE-----------------D---------------	253
sp|Q8ZRT7|SECA_SALTY PAE-DS-SEMYKKVNKIIPHLIRQEKE-----------------D---------------	253
sp|P10408|SECA_ECOLI PAE-DS-SEMYKRVNKIIPHLIRQEKE-----------------D---------------	253
sp|Q47VS0|SECA_COLP3 QAE-DS-SALYKIINTLVPTLEQQEEE-----------------D---------------	253
sp|Q5R0N7|SECA_IDILO PAE-DS-SEMYRKMNELVPHLVRQEKE-----------------D---------------	253
sp|Q15Q25|SECA_PSEA6 QAE-DS-SELYRKINAIIPQLEQQEKE-----------------D---------------	253
sp|B4RWX1|SECA_ALTMD QAE-DS-SELYRRINTIIPKLVQQEKE-----------------D---------------	253
sp|Q9KPH4|SECA_VIBCH PAE-DS-SDLYIRINKLIPLLQKQDKE-----------------D---------------	253
sp|Q8E9Q5|SECA_SHEON AAE-DS-SELYIKINTLIPNLIRQDKE-----------------D---------------	253
sp|A0KPW5|SECA_AERHH PAE-DS-SELYIRVNKLIPLLVKQDKE-----------------D---------------	253
sp|Q6AJK1|SECA_DESPS PAE-MS-TELYDNINSIMYNFKVE------------------------------------	249
sp|Q72DV4|SECA_DESVH ASE-ES-TGLYRHMDEIVRKLTRD------------------------------------	249
sp|Q74BJ1|SECA_GEOSL PTE-DS-TDKYYIIDRIIPHLKKGEVK-----------------E---VE----------	255
sp|A1AM15|SECA_PELPD PTE-DS-TDKYYVIDRIIPLLKKGEVK-----------------E---EE----------	255
sp|Q2LTP4|SECA_SYNAS PSE-ES-TDKYYRINQIIPRLKKE------------------------------------	249
sp|A0LHJ3|SECA_SYNFM PAE-KS-TALYYNINRIIPQLKPE------------------------------------	249
sp|B8FHX0|SECA_DESAA PAE-KS-TQLYYQVDVVIPRLREE------------------------------------	249
sp|Q2NB30|SECA_ERYLH PTE-DK-TDLYIAVDEVVKRVD--P-----------------------------------	248
sp|A5V9S7|SECA_SPHWW PTD-DK-SELYMQVDAIVKQVT--K-----------------------------------	248
sp|A0LCX0|SECA1_MAGMM PTE-DS-TDKYYKVDRLIPQLEK-E-----------------------------------	249
sp|P52966|SECA_RHOCA PSQ-DR-SDMYRTLDAYIPFLT--E-----------------------------------	250
sp|P0CAW7|SECA_CAUCR PTE-DR-SSFYKTIDVLVKELILDK-----------------------------------	249
sp|Q0BUI2|SECA_GRABC PAE-DS-SNLYRSVDAVVRELVKDP-----------------------------------	250
sp|Q0AMD3|SECA_MARMM RTE-DR-TEFYKTINELIPLLG--E-----------------------------------	247
sp|Q2RXV5|SECA_RHORT QAE-DS-SALYQAVDKLMPRLV--P-----------------------------------	248
sp|A7HTW6|SECA_PARL1 PLD-DK-SDLYLSIDEVIPEIG--E-----------------------------------	250
sp|Q7CSN9|SECA_AGRFC PLD-DR-SDLYNTIDAFIPLLS--P-----------------------------------	250
sp|Q6G5U2|SECA_BARHE PLE-DR-TDFYNLIDTFIPALT--P-----------------------------------	250
sp|Q98G67|SECA_RHILO PLE-DR-SEMYNTIDTFIIQLQ--P-----------------------------------	250
sp|Q8YJG2|SECA_BRUME PLE-DR-SDFYNLIDTFIPPLA--E-----------------------------------	250
sp|B2ID49|SECA_BEII9 PSD-DK-SDLYNLVDTLIPKLN--D-----------------------------------	248
sp|B8IF29|SECA_METNO PID-DR-SDLYVAIDALMPRLA--R-----------------------------------	248
sp|A8IHQ3|SECA_AZOC5 PLD-DR-SDFYNTIDKFIPRLS--K-----------------------------------	248
sp|Q89XV1|SECA_BRADU PLD-DR-SDFYNTIDGFLPKLD--K-----------------------------------	248
sp|Q2S4E4|SECA_SALRD PVPDQE-NDEYRELRDPVEQLVEAQRRLVRSFVKETRELLEEKEEAEEEGDSRRAQELED	363
sp|Q8KD18|SECA_CHLTE PVPNSDTDTKYREIKPWIEQLVRAQQNLVATLLDQAEKTLKEKPN-----------D--F	330
sp|B3ESI0|SECA_AMOA5 PVEKGN-EQEYITFNPRIKRLYEAQKQIVNQFLQEAKSQMVAGKN-----------D---	362
sp|Q89ZL5|SECA_BACTN PVPKGD-DQLFEQLRPLVERLVEAQKALATKYLSEAKRLIASNDK-----------KEVE	364
sp|Q7MWS5|SECA_PORGI PTPKGE-DQLFEEFLPNVEKVVEAQRKLCSQLLIDAKNKMASEDK-----------KEQE	358
sp|A6L997|SECA_PARD8 PIPRGE-EQLFEQFRPNVEVVVNAQKDLCSKLLIEAKKKMASDDQ-----------KVVE	364
sp|A6GX63|SECA_FLAPJ QVVDGD-RHEFTELKPKIENLVNIQRQLANGFLTEAKRLIKEGNT-----------K---	363
sp|Q11YU5|SECA_CYTH3 PVPKGD-QHEFAELKPRIQRVLEEQKKLINTYLVEAKRYIAAGKE-----------K---	362
sp|Q17XE2|SECA_HELAH PVN-RR-MENYNKADEVAKSMQ--------------------------------------	254
sp|Q0P9V7|SECA_CAMJE PTN-RT-LDGYIKANEVAKQMQKGEAV----------------LPP--------------	257
sp|Q01Y13|SECA_SOLUE PSE-ES-TDKYYKINRIIPKLVRGEVI----------------DGK--------------	255
sp|Q1IMP4|SECA_KORVE ASE-ES-TDKYQRVNVIIPRLEKGEEI----------------EGR--------------	270
sp|Q6MR29|SECA_BDEBA PAE-SS-TDKYYAVNQIIPHLKRD------------------------------------	249
sp|Q1D1H8|SECA_MYXXD PTE-DS-TDKYYRVDQVIPGLVPD------------------------------------	249
sp|Q2INY3|SECA_ANADE PSD-ES-SELYARVNAVIPSMIRD------------------------------------	250
sp|Q4FNA5|SECA_PELUB AAE-DK-TEQYLAIDKLIKRLLP-------------------------------------	250
sp|A8F255|SECA_RICM5 PVN-DN-SELYGKIDKIVRLLNA-------------------------------------	247
sp|Q73HK8|SECA_WOLPM PVE-EN-NQIYKHINKIVTKLVD-------------------------------------	248
sp|Q6MEX9|SECA_PARUW PVP-DS-RQMYDELKEGVAELVRRQRDLCNRLASDARKVVEEVEALGSGKKDKKLEESEQ	298
sp|O84707|SECA_CHLTR PGE-KH-NPVYFELKDRVAELVYFQREMCNHIAIEARKVLDPFLGTDVLPKDKKVVEAIS	298
sp|P47318|SECA_MYCGE PSK-NE-FGLYVAVDRFVKSLTE-------------------------------------	248
sp|Q7UDY6|SECA1_RHOBA PAD-LD-LGRYGEADRVARQLKK-------------------------------------	277
sp|A9B6X4|SECA_HERA2 PAQ-ES-SDNYRRFSSLVRGLKRSSIS----------------------PDE--------	312
sp|A9WEB6|SECA_CHLAA PAQ-KS-SDLYRQMAQLVRQLRRSSVT----------------------AKQ--------	277
sp|A5URI4|SECA_ROSS1 PAQ-ES-GDEYRRFATLVRHLKPSPYT----------------------PDQ--------	277
sp|Q6F260|SECA_MESFL GSS-SR-INLYKAADEFAQKVNE-------------------------------------	238
sp|O07497|SECA_BORBU PTE-GN-TNAYLEVNSLVSFLKECSKD----------------------PKT--------	255
sp|Q73LG6|SECA_TREDE AAE-DD-TQRFFEVDRLIGQLKEVEKN----------------------PET--------	255
sp|Q7NJJ6|SECA_GLOVI MVA-KP-AEKYMRANEVATALER-------------------------------------	265
sp|A5GQ30|SECA_SYNR3 QVE-RP-QEKYNQAAALALQLDRAAE----------------------------------	254
sp|Q7V9M9|SECA_PROMA QIE-RP-QEKYQKAAEVVSTLQRAAE----------------------------------	253
sp|Q55709|SECA_SYNY3 QVE-RP-TEKYLQASDIAAQLEP-------------------------------------	251
sp|B7K818|SECA_CYAP7 PID-RP-TEKYIQASQIAKQLVKQE-----------------------------------	253
sp|B0JLJ4|SECA_MICAN PID-RP-TEKYILAAEIAKQLVRQK-----------------------------------	253
sp|B0C1V9|SECA_ACAM1 QVE-RP-TEKYLDASKVANALQP-------------------------------------	244
sp|Q10VW7|SECA_TRIEI QVE-RP-SEKYIKAAEIAAALSKE------------------------------------	252
sp|Q8YMS8|SECA_NOSS1 QVE-RP-TEKYVQAAEIALTLQK-------------------------------------	244
sp|Q2NJH2|SECA_AYWBP SVK-ET-KNLYKEAQRFVRTLKN-------------------------------------	248
sp|Q3ZZG5|SECA_DEHMC PDT-EA-GKLYDVFARLSPRLVV-------------------------------------	323
sp|Q5SIW3|SECA_THET8 PAE-KA-TDLYYKMAEIAKKLERGLPA----------------------EPG--------	255
sp|Q9RWU0|SECA_DEIRA AAE-KA-TDLYYVFAKLIRRLQKGEPA----------------------EPG--------	256
sp|Q04ED0|SECA_OENOB SSDN-V-NMFYQRADRFVKTLDEGED----------------------------------	249
sp|Q9AET4|SECA1_STRGN PVSSET-NQLYHMADSFVKSLNK-------------------------------------	247
sp|A8YUC4|SECA_LACH4 EAEQ-A-NSDYIRADRFVKNLSEDKSD----------------------DDV--------	253
sp|Q834A7|SECA_ENTFA QAEK-S-TALYTRADNFVKRLKED------------------------------------	247
sp|O06446|SECA1_STAA8 EAEK-S-TSLYTQANVFAKMLKQD------------------------------------	253
sp|C0Z6T7|SECA_BREBN SANK-S-TELYYICSHFVKRLEEE------------------------------------	248
sp|P28366|SECA_BACSU QAAK-S-TKLYVQANAFVRTLKAE------------------------------------	247
sp|P47847|SECA1_LISMO EAEK-S-TILYVRANTFVRTLTEE------------------------------------	247
sp|C0QZS7|SECA_BRAHW PAE-KN-IKMYYEIDRIIPMLKQAEVD----------------------ERMR-------	279
sp|Q9X1R4|SECA_THEMA PSK-ES-PSVYRRFAQIAKKFVK-------------------------------------	291
sp|A7HMM7|SECA_FERNB PSK-NN-ASVYKHFYQIAKRLEK-------------------------------------	296
sp|A1A268|SECA_BIFAA PAEGDV-TRWYRQFARLVLKLNR-------------------------------------	248
sp|Q6A833|SECA_PROAC PAE-EN-KQWYPEFAKIVSRLER-------------------------------------	246
sp|Q8FRI7|SECA1_COREF PVD-GS-SQWYNVFAQIVPQLTR-------------------------------------	246
sp|A4FNI7|SECA_SACEN PAD-QS-SRWYQEFARLAPMLKK-------------------------------------	245
sp|P9WGP5|SECA1_MYCTU PAD-GA-SNWYTEFARLAPLMEK-------------------------------------	247
sp|Q0S2Y0|SECA_RHOJR PAD-AS-SKWYAEFARIAPLLKR-------------------------------------	248
sp|A1SGL9|SECA_NOCSJ PTQ-DE-VHWYAEFAKVARNLVR-------------------------------------	247
sp|B2GL56|SECA_KOCRD PASGEA-NRWYREFATVVQKLSP-------------------------------------	248
sp|Q47LZ9|SECA1_THEFY PAE-QN-SRWYVEFAKIAPRLRR-------------------------------------	247
sp|A5CPU4|SECA_CLAM3 PSAGDA-NRWFTEFATVAKRLVP-------------------------------------	248
sp|P0A4G6|SECA_STRCO PAD-QA-TKWYGDFAKLVTRLKKGEAG----------------------NTLK-------	254
sp|A0LVS1|SECA_ACIC1 PVD-MN-QKWYTDFAKLAERLQRGENG---------------------------------	251
sp|Q2JEZ1|SECA_FRACC PAD-HP-TRWYTEFARIAPLLER-------------------------------------	246
sp|C5C1N8|SECA_BEUC1 PASGDA-NKWYAEFARVARRLTR-------------------------------------	248
sp|A6WEN1|SECA_KINRD PSD-SP-TKWYGEFAKIARRLTV-------------------------------------	247
sp|Q050M4|SECA_LEPBL SSD-ET-TDKYVRINKIIPKLVA-------------------------------------	250
sp|O67718|SECA_AQUAE PAQ-ID-SQIYHVADAVVRKLKK-------------------------------------	309
sp|Q8RI93|SECA_FUSNN AAE-DK-IKWYQISFQVVSMLNRSYET----------------------EKIK-------	256
sp|A9GI17|SECA_SORC5 QGE-RS-SDKYRTINEVIPQLRN-------------------------------------	248
sp|B2KAS3|SECA_ELUMP PAE-QS-TDKYEVVNRIIPSLKIRKIT----------------------EDD--------	255
sp|Q1AVJ6|SECA_RUBXD LPE-SA-ADLYYRFAAIVPRLRE-------------------------------------	246
sp|B5YKT5|SECA_THEYD PSE-ES-TDIYYAVNRIIKYLKP-------------------------------------	265
sp|B8CYM4|SECA_HALOH PAQ-ET-TKDYRKFNRIIPRLVK-------------------------------------	249
sp|Q18CN0|SECA1_PEPD6 PGD-KS-THLYSDANTFVLTLKP-------------------------------------	246
sp|B0S3K9|SECA_FINM2 QGD-ES-TDMYMRANMFANGLTGRIMD----------------------PEE--------	253
sp|Q67T83|SECA_SYMTH PSG-KP-AEMYYTFAKIAERLKR-------------------------------------	248
sp|A9KS12|SECA_LACP7 QSG-KS-TRLYEACDILARQLTKGTAK----------------------ELS--------	253
sp|Q0B0B4|SECA_SYNWW EGD-KP-TTLYYQIAKFIPRLRN-------------------------------------	247
sp|Q24MT3|SECA_DESHY EAD-KP-TELYNRIAMIIPRLKP-------------------------------------	245
sp|B0TGY6|SECA_HELMI QAN-KP-TEKYYAVARIIPRLTK-------------------------------------	246
sp|A5HY67|SECA_CLOBH QGE-KS-TEFYKVADYFTKSLIA-------------------------------------	246
sp|A3DF88|SECA_CLOTH VGD-KS-TDLYTRADAFVRRLKVKVFT----------------------ELD--------	254
sp|A4XJ42|SECA_CALS8 PAE-KS-TDLYKRADNFVRRLKPLYYN----------------------SDD--------	254
sp|Q8RCB4|SECA_CALS4 VGE-KS-TDMYKLADRFVRTLKK-------------------------------------	247
: .
sp|Q31I38|SECA_THICR --------------------------------------------------KTSSGDYTID	265
sp|Q6FEE0|SECA_ACIAD --------------------------------------------------VADGGHFWID	263
sp|Q0VRZ3|SECA_ALCBS -----------------------------------------------------EGDYFID	260
sp|A6VYJ1|SECA_MARMS ----------------------------------------------------SVGHYVFD	264
sp|B3PCL0|SECA_CELJU -----------------------------------------------RRVISVAGDFTVD	270
sp|Q1QVH6|SECA_CHRSD --------------------------------------------------DPTSGDFILD	263
sp|Q9LCT3|SECA_PSEAE -------------------------------------------------KPTEEGHYSID	266
sp|Q2SA01|SECA_HAHCH -------------------------------------------------QPV-DGHFTVD	265
sp|Q5NGR3|SECA_FRATT -----------------------------------------------VENEQEQRDFYVD	265
sp|A5CY18|SECA_VESOH -----------------------------------------------EIVIEVAGDYTVD	271
sp|A5EY15|SECA_DICNV ------------------------------------------RSLLNDEEEIETGDFSID	275
sp|Q21UD1|SECA_RHOFT -----------------------------------------------GEGVTKPGDFTVD	270
sp|Q7VUR2|SECA_BORPE -----------------------------------------------PE---PEGDYWVD	266
sp|A6T2E8|SECA_JANMA -----------------------------------------------KGKIEVPGDYTKD	268
sp|Q9JYK8|SECA_NEIMB ----------------------------------------------------GEGDYWVD	261
sp|Q13U01|SECA_PARXL -----------------------------------------------TG-VEKPGDYTLD	269
sp|Q47AB4|SECA_DECAR ----------------------------------------------------DEGDYWVD	261
sp|Q5P705|SECA_AROAE -----------------------------------------------DN-VIKPGDYTLD	265
sp|A1K3V5|SECA_AZOSB -----------------------------------------------DS-VIEPGDYTVD	268
sp|Q3SMG1|SECA_THIDA ----------------------------------------------------SEGDYSVD	261
sp|Q7NQ59|SECA_CHRVO ----------------------------------------------------GEGDYWVD	261
sp|Q1GZ36|SECA_METFK ----------------------------------------------------GEGDFWVD	261
sp|Q2Y647|SECA1_NITMU ----------------------------------------------------SPGDFSVD	261
sp|B7J3W9|SECA_ACIF2 ----------------------------------------------------VDEDYTVD	255
sp|Q8PCJ2|SECA_XANCP ----------------------------------------------------GEGDYWID	261
sp|Q83F06|SECA_COXBU ----------------------------------------------EEVPPENRGDYTLD	271
sp|Q5ZVH7|SECA_LEGPH ----------------------------------------------------DEGDYTID	261
sp|A1WYM9|SECA_HALHL -----------------------------------------------ENPELGPGDYYVD	269
sp|Q607S5|SECA_METCA ----------------------------------------------------GPGDYWVD	261
sp|Q3J799|SECA_NITOC ----------------------------------------------------GPGDYTVD	261
sp|A1SU27|SECA_PSYIN -----------------------------------------------TEEYIGEGDFTVD	266
sp|P43803|SECA_HAEIN -----------------------------------------------TEEYQGEGDFTLD	264
sp|B4F102|SECA_PROMH -----------------------------------------------SDTFQGEGDYSVD	266
sp|Q6D0J2|SECA_PECAS -----------------------------------------------SDTFHGEGHFSVD	266
sp|B2VD75|SECA_ERWT9 -----------------------------------------------SDSFQGEGHFSVD	266
sp|C5B9G5|SECA_EDWI9 -----------------------------------------------SDTFQGDGHYSVD	266
sp|Q7CGB6|SECA_YERPE -----------------------------------------------SDSFQGEGHFSVD	266
sp|Q8ZRT7|SECA_SALTY -----------------------------------------------SDTFQGEGHFSVD	266
sp|P10408|SECA_ECOLI -----------------------------------------------SETFQGEGHFSVD	266
sp|Q47VS0|SECA_COLP3 -----------------------------------------------KEGEESTGDFTID	266
sp|Q5R0N7|SECA_IDILO -----------------------------------------------TEEEQGDGDFTID	266
sp|Q15Q25|SECA_PSEA6 -----------------------------------------------EEGKNGDGDYTID	266
sp|B4RWX1|SECA_ALTMD -----------------------------------------------EEGQEGDGDYTID	266
sp|Q9KPH4|SECA_VIBCH -----------------------------------------------SEEYRGDGHFTVD	266
sp|Q8E9Q5|SECA_SHEON -----------------------------------------------SEEYVGEGDYTID	266
sp|A0KPW5|SECA_AERHH -----------------------------------------------SEEYTGDGHYTVD	266
sp|Q6AJK1|SECA_DESPS ------------------------------------------------------EHYTVD	255
sp|Q72DV4|SECA_DESVH ------------------------------------------------------THFTVD	255
sp|Q74BJ1|SECA_GEOSL ------------------------------------------ANTLSGKRKVYTGDFTVD	273
sp|A1AM15|SECA_PELPD ------------------------------------------ANTLSGKRKLYTGDFTID	273
sp|Q2LTP4|SECA_SYNAS ------------------------------------------------------RDYTID	255
sp|A0LHJ3|SECA_SYNFM ------------------------------------------------------THYTKE	255
sp|B8FHX0|SECA_DESAA ------------------------------------------------------DHYTID	255
sp|Q2NB30|SECA_ERYLH ------------------------------------------------------EWYEAD	254
sp|A5V9S7|SECA_SPHWW ------------------------------------------------------DDYEFD	254
sp|A0LCX0|SECA1_MAGMM ------------------------------------------------------RHYTLD	255
sp|P52966|SECA_RHOCA ------------------------------------------------------EHYKLD	256
sp|P0CAW7|SECA_CAUCR ------------------------------------------------------SMFDHD	255
sp|Q0BUI2|SECA_GRABC ------------------------------------------------------AAFEKD	256
sp|Q0AMD3|SECA_MARMM ------------------------------------------------------DCYEID	253
sp|Q2RXV5|SECA_RHORT ------------------------------------------------------ADYEKD	254
sp|A7HTW6|SECA_PARL1 ------------------------------------------------------EDYELD	256
sp|Q7CSN9|SECA_AGRFC ------------------------------------------------------EDYEID	256
sp|Q6G5U2|SECA_BARHE ------------------------------------------------------EDYEID	256
sp|Q98G67|SECA_RHILO ------------------------------------------------------QDYEID	256
sp|Q8YJG2|SECA_BRUME ------------------------------------------------------EDYEVD	256
sp|B2ID49|SECA_BEII9 ------------------------------------------------------EDFELD	254
sp|B8IF29|SECA_METNO ------------------------------------------------------EDYDLD	254
sp|A8IHQ3|SECA_AZOC5 ------------------------------------------------------GDYEVD	254
sp|Q89XV1|SECA_BRADU ------------------------------------------------------TDYDVD	254
sp|Q2S4E4|SECA_SALRD EAGLSLFRASRGYPKNRQLQKLLNEPGMERLRQKTENFYLQENAKRMPFVD-QELYFSVD	422
sp|Q8KD18|SECA_CHLTE DAGLALLRVKRGQPKNKRFIKMLSQPGIGKLVQSVENEYLKDNSSRMHEVD-DELFYAVD	389
sp|B3ESI0|SECA_AMOA5 EAGLPLFRAYRGLPKYKPLIKYLSEPGVKQLLHKTENYYIQDNSRMMPEAD-EPLLFTID	421
sp|Q89ZL5|SECA_BACTN EGFLALYRSHKCLPKNKALIKFLSEQGIKAGMLKTEEIYMEQNNKRMHEVT-EPLYFVIE	423
sp|Q7MWS5|SECA_PORGI EGSLLLFRSFKGLPKNKQLIKYLSEPGIKSSMLKTEEAYMAENMRNMHLVT-DELYFIID	417
sp|A6L997|SECA_PARD8 EGSILLYRSFKGYPRNKALIKFLSEQGVKAQMLKTEEYFMSENMRHMHEAT-DELYFVID	423
sp|A6GX63|SECA_FLAPJ DGGFQLLRAHRALPKNKALIKFLSEEGIKALLQKTENQYMSDNNREMPKVD-EALYFVIE	422
sp|Q11YU5|SECA_CYTH3 EAGLELLRAHRGYPGYKPLIKQLSETGIKSILQKTENEYMAENNKRMPEVD-LPLYFVID	421
sp|Q17XE2|SECA_HELAH ----------------------------------------------------VEVDFTID	262
sp|Q0P9V7|SECA_CAMJE --------------------------------------------------AKPEGDFVVD	267
sp|Q01Y13|SECA_SOLUE ----------------------------------------------EPGEKYTTGDYTID	269
sp|Q1IMP4|SECA_KORVE ----------------------------------------------EPGDKILTGDYVVD	284
sp|Q6MR29|SECA_BDEBA ------------------------------------------------------VHFTME	255
sp|Q1D1H8|SECA_MYXXD ------------------------------------------------------QDYTLD	255
sp|Q2INY3|SECA_ANADE ------------------------------------------------------QDFTVD	256
sp|Q4FNA5|SECA_PELUB ------------------------------------------------------EHYEID	256
sp|A8F255|SECA_RICM5 ------------------------------------------------------SDFEKD	253
sp|Q73HK8|SECA_WOLPM ------------------------------------------------------SDYEVD	254
sp|Q6MEX9|SECA_PARUW EAYRKLWLVGKGTPQNKILKRLKENPDIRAAIDKWDLYYHAEQNKEERTQTLAELYMIID	358
sp|O84707|SECA_CHLTR EACRALWLVSKGMPLNRVLRRVREHPDLRAMIDKWDVFYHAEQNKEQCLEKLSSLYIVVD	358
sp|P47318|SECA_MYCGE ------------------------------------------------------QEFKID	254
sp|Q7UDY6|SECA1_RHOBA -----------------------------------------------------EEHFTVD	284
sp|A9B6X4|SECA_HERA2 ---------------------------VRK-----------------GLKDDFDGDYWID	328
sp|A9WEB6|SECA_CHLAA ---------------------------VKE-----------------EG-LEPDGDFFVD	292
sp|A5URI4|SECA_ROSS1 ---------------------------IKK-----------------QMIEDPEGDFVIE	293
sp|Q6F260|SECA_MESFL -----------------------------------------------------KEDIDID	245
sp|O07497|SECA_BORBU ----------------------GDYP--LE-----------------ID--DLDGDYTVD	272
sp|Q73LG6|SECA_TREDE ----------------------GEYP--NE-----------------LEGEEVIGDYTID	274
sp|Q7NJJ6|SECA_GLOVI -----------------------------------------------------NTHYEVD	272
sp|A5GQ30|SECA_SYNR3 ----------------------------MS-----------------KDGIDPEGDYEVD	269
sp|Q7V9M9|SECA_PROMA ----------------------------MG-----------------KDGIDPEGDYEVD	268
sp|Q55709|SECA_SYNY3 -----------------------------------------------------EIHYEVD	258
sp|B7K818|SECA_CYAP7 -------------------------------------------------VEDGPGDYEVD	264
sp|B0JLJ4|SECA_MICAN -------------------------------------------------VEDGPGDYEVN	264
sp|B0C1V9|SECA_ACAM1 -----------------------------------------------------EEHYEVD	251
sp|Q10VW7|SECA_TRIEI -----------------------------------------------------KEHYEVD	259
sp|Q8YMS8|SECA_NOSS1 -----------------------------------------------------DEHYDVD	251
sp|Q2NJH2|SECA_AYWBP ------------------------------------------------------SHYLIE	254
sp|Q3ZZG5|SECA_DEHMC -----------------------------------------------------VKDYEIN	330
sp|Q5SIW3|SECA_THET8 ------------------------------------------------VRKEPTGDYTVE	267
sp|Q9RWU0|SECA_DEIRA ------------------------------------------------VRTEPTGDYTIE	268
sp|Q04ED0|SECA_OENOB ------------------------------------------------------KDYTVD	255
sp|Q9AET4|SECA1_STRGN ------------------------------------------------------DDYIID	253
sp|A8YUC4|SECA_LACH4 ------------------------------------------------DDDEDYGDYKID	265
sp|Q834A7|SECA_ENTFA ------------------------------------------------------EDYKID	253
sp|O06446|SECA1_STAA8 ------------------------------------------------------EDYKYD	259
sp|C0Z6T7|SECA_BREBN ------------------------------------------------------KDFTID	254
sp|P28366|SECA_BACSU ------------------------------------------------------KDYTYD	253
sp|P47847|SECA1_LISMO ------------------------------------------------------EDYTVD	253
sp|C0QZS7|SECA_BRAHW ----------------------E---------------------------VAGTGDYVLD	290
sp|Q9X1R4|SECA_THEMA -----------------------------------------------------DKDFTVD	298
sp|A7HMM7|SECA_FERNB -----------------------------------------------------DKHFKVD	303
sp|A1A268|SECA_BIFAA -----------------------------------------------------DEDYEVD	255
sp|Q6A833|SECA_PROAC -----------------------------------------------------DVDYEVD	253
sp|Q8FRI7|SECA1_COREF -----------------------------------------------------DIHYEVD	253
sp|A4FNI7|SECA_SACEN -----------------------------------------------------DQHYEVD	252
sp|P9WGP5|SECA1_MYCTU -----------------------------------------------------DVHYEVD	254
sp|Q0S2Y0|SECA_RHOJR -----------------------------------------------------DVHYEVD	255
sp|A1SGL9|SECA_NOCSJ -----------------------------------------------------DEDYEVD	254
sp|B2GL56|SECA_KOCRD -----------------------------------------------------ETDYEVD	255
sp|Q47LZ9|SECA1_THEFY -----------------------------------------------------DVDYEVD	254
sp|A5CPU4|SECA_CLAM3 -----------------------------------------------------EVDYEVD	255
sp|P0A4G6|SECA_STRCO ----------------------G---------------------------IEETGDYEVD	265
sp|A0LVS1|SECA_ACIC1 -----------------------------------------------------EGDYEVD	258
sp|Q2JEZ1|SECA_FRACC -----------------------------------------------------DVDYEVE	253
sp|C5C1N8|SECA_BEUC1 -----------------------------------------------------ESDYEVD	255
sp|A6WEN1|SECA_KINRD -----------------------------------------------------DVDYEVD	254
sp|Q050M4|SECA_LEPBL -----------------------------------------------------IEDFEVD	257
sp|O67718|SECA_AQUAE -----------------------------------------------------DKDFTVD	316
sp|Q8RI93|SECA_FUSNN ----------------------NIKEKKAM-----------------NIPDEKWGDYEVD	277
sp|A9GI17|SECA_SORC5 -----------------------------------------------------EEHYALD	255
sp|B2KAS3|SECA_ELUMP -----------------------EIKAKYS-----------------GENLSAGYDAVID	275
sp|Q1AVJ6|SECA_RUBXD -----------------------------------------------------GEDYEVD	253
sp|B5YKT5|SECA_THEYD -----------------------------------------------------ENDFKLD	272
sp|B8CYM4|SECA_HALOH -----------------------------------------------------GRDYEVD	256
sp|Q18CN0|SECA1_PEPD6 ------------------------------------------------------DDYELE	252
sp|B0S3K9|SECA_FINM2 -----------------------DKPDIFD-----------------REFKDETVDFLVD	273
sp|Q67T83|SECA_SYMTH -----------------------------------------------------DEDYIVE	255
sp|A9KS12|SECA_LACP7 ------------------------KMDIIM-----------------KEDDQETGDFVVN	272
sp|Q0B0B4|SECA_SYNWW -----------------------------------------------------EEDYKVD	254
sp|Q24MT3|SECA_DESHY -----------------------------------------------------EEDYNVN	252
sp|B0TGY6|SECA_HELMI -----------------------------------------------------DVDYKVD	253
sp|A5HY67|SECA_CLOBH -----------------------------------------------------EKDFTID	253
sp|A3DF88|SECA_CLOTH ------------------------DK---------------------EQTDDIEADYIVD	269
sp|A4XJ42|SECA_CALS8 ------------------------DK---------------------QMPDTTGYDYIVN	269
sp|Q8RCB4|SECA_CALS4 -----------------------------------------------------DEDYVVD	254
:
sp|Q31I38|SECA_THICR EKSKQIHLTDEGHSKVEAMLVEVGLLE----E-GDS------------------------	296
sp|Q6FEE0|SECA_ACIAD EKQRSVEMTEIGFETVEQELIQMGLLA----E-GES------------------------	294
sp|Q0VRZ3|SECA_ALCBS EKQRQVELTEAGHQKIEALLVNNQLLE----Q-GES------------------------	291
sp|A6VYJ1|SECA_MARMS ESQRSIELTEDGHSFVEEWLVEQGMLA----E-GES------------------------	295
sp|B3PCL0|SECA_CELJU EKSRQVELTEGGHQHVEELLIKANLLA----P-DQN------------------------	301
sp|Q1QVH6|SECA_CHRSD EKQKQVELTETGHQKLEGLLRDAEMLG----Q-DDS------------------------	294
sp|Q9LCT3|SECA_PSEAE EKTRQVELNEQGHQFIEDLLSQNGLLG----E-GES------------------------	297
sp|Q2SA01|SECA_HAHCH EKSRSVELSESGHTYVEELLTKNGLLE----E-GDS------------------------	296
sp|Q5NGR3|SECA_FRATT EKSKNAYLTEKGYAKIENMLKKEGILE----E-DDN------------------------	296
sp|A5CY18|SECA_VESOH EKHKQVFLTDNGHGKAERLLIDAGALL----E-GVS------------------------	302
sp|A5EY15|SECA_DICNV EKTKQVGLTEMGHAHIEKLLVEKGLIA----E-NES------------------------	306
sp|Q21UD1|SECA_RHOFT EKSHQVFLTEQGHESAERILSELGLIP----E-GAT------------------------	301
sp|Q7VUR2|SECA_BORPE EKSQQVYMSEAGHESAEKILTRVGLLP----E-GES------------------------	297
sp|A6T2E8|SECA_JANMA EKSHQVLLTEAGHEKAEQILTRMGLLP----E-GAS------------------------	299
sp|Q9JYK8|SECA_NEIMB EKAHQVILSEAGHEHAEQILTQMGLLA----E-NDS------------------------	292
sp|Q13U01|SECA_PARXL EKGRQVFLTESGHEKAERLLSEWGLIG----E-GES------------------------	300
sp|Q47AB4|SECA_DECAR EKGHQVHLSETGYEHAEQLLAEYGLLK----E-GTS------------------------	292
sp|Q5P705|SECA_AROAE LKARQVLLTEQGHENAEQILTRMGLLA----E-GTS------------------------	296
sp|A1K3V5|SECA_AZOSB LKAHQVLLTEQGHENAEQILVRIGLLP----E-GAG------------------------	299
sp|Q3SMG1|SECA_THIDA EKSRQVLLSEAGHEKVEEILTEMGLLQ----P-GGS------------------------	292
sp|Q7NQ59|SECA_CHRVO EKAHSVLLSEAGHEHSEEILTRLGLLK----E-GDS------------------------	292
sp|Q1GZ36|SECA_METFK EKSHQVLLSEQGHEHAEALLAEAGLLA----E-GSS------------------------	292
sp|Q2Y647|SECA1_NITMU EKAQQVLLSEAGFEHAEKLLVQSGLLP----S-GTS------------------------	292
sp|B7J3W9|SECA_ACIF2 EKARQVMLTEEGIEKAERLMAESGLLV----D--GD------------------------	285
sp|Q8PCJ2|SECA_XANCP EKGKQVHLSEAGMGHAEELLLQAGILE----NADDG------------------------	293
sp|Q83F06|SECA_COXBU EKNRQAYLTEQGHRTIEALMIKQGLMQ----A-GES------------------------	302
sp|Q5ZVH7|SECA_LEGPH EKQKQAHLTDAGHLHIEELLTKAKLLD----P-GES------------------------	292
sp|A1WYM9|SECA_HALHL EKARQVYLTEGGHDRAEELLREEGLIG----E-NDS------------------------	300
sp|Q607S5|SECA_METCA EKARQVYLTESGHETIERLMVEQGLIG----S-DES------------------------	292
sp|Q3J799|SECA_NITOC EKARQVYLTEAGHEHAEQVMLESGLMQ----E-GES------------------------	292
sp|A1SU27|SECA_PSYIN EKNKQVLLTERGQEKVEVILQERGLLD----E-NQS------------------------	297
sp|P43803|SECA_HAEIN LKSKQAHLTERGQEKVEDWLIAQGLMP----E-GDS------------------------	295
sp|B4F102|SECA_PROMH EKTRQVNITERGLVKIEGLLAEAGMMK----E-GES------------------------	297
sp|Q6D0J2|SECA_PECAS EKARQVNLTERGLVLVEELLVKEGIME----E-GES------------------------	297
sp|B2VD75|SECA_ERWT9 EKARQVHLTERGLVAVEELMVSEGIMA----E-GES------------------------	297
sp|C5B9G5|SECA_EDWI9 EKTRQVNLTERGLVLIEELLADVGIMD----E-GES------------------------	297
sp|Q7CGB6|SECA_YERPE EKSRQVHLTERGLILIEQMLVEAGIMD----E-GES------------------------	297
sp|Q8ZRT7|SECA_SALTY EKARQVNLTERGLVLIEELLVQEGIMD----E-GES------------------------	297
sp|P10408|SECA_ECOLI EKSRQVNLTERGLVLIEELLVKEGIMD----E-GES------------------------	297
sp|Q47VS0|SECA_COLP3 EKAKQVYLTERGQIHIEEIMVEKELLT----A-GDT------------------------	297
sp|Q5R0N7|SECA_IDILO EKAKQLHLTEHGQEHIEELLKEKGMLD----A-DDS------------------------	297
sp|Q15Q25|SECA_PSEA6 EKGKQVHLTEKGQIHVEEILKTSGILG----E-DES------------------------	297
sp|B4RWX1|SECA_ALTMD LKAKQIHLTERGQLHVEEILHEESLLP----E-GES------------------------	297
sp|Q9KPH4|SECA_VIBCH EKSKQVHLTETGQEFVEELLVKNGMMQ----E-GDT------------------------	297
sp|Q8E9Q5|SECA_SHEON EKAKQVHFTERGQEKVENLLIERGMLA----E-GDS------------------------	297
sp|A0KPW5|SECA_AERHH EKNRQALLTENGQIFVEELLKKEGLLA----E-DDS------------------------	297
sp|Q6AJK1|SECA_DESPS EKARTVSLTDDGIGLGEELLDL------------EN------------------------	279
sp|Q72DV4|SECA_DESVH EKARTAMLTDEGVAFCEKLVGI------------DN------------------------	279
sp|Q74BJ1|SECA_GEOSL EKARSSSLTEEGVAKVEKLLKI------------DN------------------------	297
sp|A1AM15|SECA_PELPD EKAKSATLTEQGVLKVEKLLKV------------DN------------------------	297
sp|Q2LTP4|SECA_SYNAS EKSRTVVLTEEGVARVESYLNV------------SN------------------------	279
sp|A0LHJ3|SECA_SYNFM EKSRTVALTEDGVTRTEKLLGV------------DN------------------------	279
sp|B8FHX0|SECA_DESAA EKARTVVLTEEGVKVVEGGLGV------------DN------------------------	279
sp|Q2NB30|SECA_ERYLH EKTKNISWTEDGNEAVEVLLKEAGLLE----TD--N------------------------	284
sp|A5V9S7|SECA_SPHWW EKQRSVVLTEDGTERIERLLEAAGLLE----GG--N------------------------	284
sp|A0LCX0|SECA1_MAGMM EKQRSVTFTEEGNEQIEQLMRQAGLLR----DG--D------------------------	285
sp|P52966|SECA_RHOCA EKQRNATFTEEGNEFLEQKLQADGLLP----EG-QS------------------------	287
sp|P0CAW7|SECA_CAUCR EKQKQVILTEDGQEKIEEILMSGGHLA----EDSAG------------------------	287
sp|Q0BUI2|SECA_GRABC EKQRSVHLTEAGSEKVEEMLHASGILT----DG--N------------------------	286
sp|Q0AMD3|SECA_MARMM EKARSILLTEEGNEEIERLLNERELLA----EG--D------------------------	283
sp|Q2RXV5|SECA_RHORT EKARSVTYTEEGSDHIEELLREAGLLA----EG--N------------------------	284
sp|A7HTW6|SECA_PARL1 EKQRTVNLTEEGNERVEEILRNRGIML----EG--N------------------------	286
sp|Q7CSN9|SECA_AGRFC EKQRSANFSEDGTEKLENLLRQAGLLK----GE--S------------------------	286
sp|Q6G5U2|SECA_BARHE EKQKTTTFTEVGTEKIEKMLEQAGHLK----GE--S------------------------	286
sp|Q98G67|SECA_RHILO EKQKTSIFTEEGTEKLENLLRDADLLK----GE--S------------------------	286
sp|Q8YJG2|SECA_BRUME EKQKTAIFTEVGTEKVEKLLEAAGHLK----GE--S------------------------	286
sp|B2ID49|SECA_BEII9 EKQRSTNLTEAGNEHIEELLREIGALH----DG--S------------------------	284
sp|B8IF29|SECA_METNO EKQRTVSLTESGNEHIEELLREAGVLK----EG--D------------------------	284
sp|A8IHQ3|SECA_AZOC5 EKQRSVAMTEAGMEKMEQMLTEAELLK----SG--S------------------------	284
sp|Q89XV1|SECA_BRADU EKQRTVTLTEAGMEKIETLLRDAGQLK----GE--S------------------------	284
sp|Q2S4E4|SECA_SALRD EKKQTVEMTEKGQEYIAKIMD--ESEDLFVLPVVGDKIAEVEDEYQEKVDELEEALQEED	480
sp|Q8KD18|SECA_CHLTE EKANTIDLTEKGREFLGKLSH--QDQDLFLLPDVGSEIAAIEADKNL-------------	434
sp|B3ESI0|SECA_AMOA5 EKHNTVELTEKGLEYITQQ-G--EDPDFFILPDTATAVGEIESDAGL-------------	465
sp|Q89ZL5|SECA_BACTN EKLNSVDLTDKGIDLITGN-S--EDPTLFVLPDIAAQLSELENQN-L-------------	466
sp|Q7MWS5|SECA_PORGI EKRNSVELTEKGIDLLTSR-T--DDPKFFVLPDIAAELSALDNME-S-------------	460
sp|A6L997|SECA_PARD8 EKNNSIELTDKGIDLLTGK-T--DDPTFFVLPDITSQLSQLENMT-G-------------	466
sp|A6GX63|SECA_FLAPJ EKNNQVELTDSGIEIMSKD-T---EDTFFVLPDIGTEIARIEKLN-L-------------	464
sp|Q11YU5|SECA_CYTH3 EKHNQVDFTEKGVDFITGE-Q--EDPTLFVLPDIGSELAKIEKDKSI-------------	465
sp|Q17XE2|SECA_HELAH EKNRAILITEEGIKKAENLFGV------------DN------------------------	286
sp|Q0P9V7|SECA_CAMJE EKNRNILITEAGIAKAEKLFGV------------EN------------------------	291
sp|Q01Y13|SECA_SOLUE EKHKSSALTEEGVLKLEKLLNI------------GN------------------------	293
sp|Q1IMP4|SECA_KORVE EKHKTITVSDDGWEKVEKLLGI------------GN------------------------	308
sp|Q6MR29|SECA_BDEBA EKSKTASLTDAGNAKVEELMGL------------SN------------------------	279
sp|Q1D1H8|SECA_MYXXD EKHRSVSLTDDGIEKLQKRLGV------------GN------------------------	279
sp|Q2INY3|SECA_ANADE EKSRTIVMTDAGVEKMEKKLSV------------QN------------------------	280
sp|Q4FNA5|SECA_PELUB EKDRNILLTNEGINNVEKIFSDAGILK------NNN------------------------	286
sp|A8F255|SECA_RICM5 EKLKTINLTETGITHIESLLSKENIIK-----PDTG------------------------	284
sp|Q73HK8|SECA_WOLPM EKGRTVFLTEDGISRVEELLRSYNLIP-----ENSS------------------------	285
sp|Q6MEX9|SECA_PARUW EKGNEYELTDKGINAWQTYTNGIGSPEDFIMMDIGDEYIKVDEDLSL-------------	405
sp|O84707|SECA_CHLTR EHNNDFELTDKGMLQWIEKIG--GAAEDFVMMDMGHEYALIEEDATL-------------	403
sp|P47318|SECA_MYCGE PESRAASLTELGIKKAEQTF------------KKEN------------------------	278
sp|Q7UDY6|SECA1_RHOBA EKQHNVTLTDEGVRAAEELA------------GVES------------------------	308
sp|A9B6X4|SECA_HERA2 EKSRSITLTESGLEVMEKRL---NLP------DGEN------------------------	355
sp|A9WEB6|SECA_CHLAA ERTKSIYLSEKGIEKLERLL---RIP------PGES------------------------	319
sp|A5URI4|SECA_ROSS1 PRSKSIQLTDQGVAKIERLL---KIP------EGES------------------------	320
sp|Q6F260|SECA_MESFL LETKQVYLTETGMKKAKDFF------------SLEN------------------------	269
sp|O07497|SECA_BORBU EKAKRISFTAKGLNNLEQLLVSKGII-------SGS------------------------	301
sp|Q73LG6|SECA_TREDE EKSKRVSFTDSGMLHIQDILQRQGLI------KSGN------------------------	304
sp|Q7NJJ6|SECA_GLOVI EKQRNVTLTDEGFIAAEQML------------STED------------------------	296
sp|A5GQ30|SECA_SYNR3 EKQRSVILTDEGYAKAESIL------------GVED------------------------	293
sp|Q7V9M9|SECA_PROMA EKQRTCTLTDEGFAKSEELL------------KVKD------------------------	292
sp|Q55709|SECA_SYNY3 EKQRNVLMTDEGFEKAEQLL------------QTTD------------------------	282
sp|B7K818|SECA_CYAP7 EKARNILLTDEGYKKAEQLL------------GVKD------------------------	288
sp|B0JLJ4|SECA_MICAN EKDRNVLMTDEGFKRAEELL------------GVTD------------------------	288
sp|B0C1V9|SECA_ACAM1 EKARNVILTDEGFVEAEKIL------------GVSD------------------------	275
sp|Q10VW7|SECA_TRIEI EKARNVLLSDEGFAEAEQLL------------AVQD------------------------	283
sp|Q8YMS8|SECA_NOSS1 EKARNVLLTDEGFAQAEELL------------GVTD------------------------	275
sp|Q2NJH2|SECA_AYWBP LETKTIELTEEGITKAENFF------------QIDN------------------------	278
sp|Q3ZZG5|SECA_DEHMC EKDRNAELTEDGWANVEKLLSREGVM------KGNS------------------------	360
sp|Q5SIW3|SECA_THET8 EKNRSVHLTLQGIAKAEKLL------------GIEG------------------------	291
sp|Q9RWU0|SECA_DEIRA EKSKAVHLTEQGITKIERLL------------SLKD------------------------	292
sp|Q04ED0|SECA_OENOB EEQKTAMLTNQGIHKAEIFF------------NIDN------------------------	279
sp|Q9AET4|SECA1_STRGN VPSKTIGLSDSGIDKAESYF------------KLDN------------------------	277
sp|A8YUC4|SECA_LACH4 WPTKTISLTRTGIEKACKHF------------GLRN------------------------	289
sp|Q834A7|SECA_ENTFA IQSKTIGLTEAGIEKAEQTF------------GLDN------------------------	277
sp|O06446|SECA1_STAA8 EKTKAVHLTEQGADKAERMF------------KVEN------------------------	283
sp|C0Z6T7|SECA_BREBN EKLKIVNLTDDGVSKVEQAF------------NIDN------------------------	278
sp|P28366|SECA_BACSU IKTKAVQLTEEGMTKAEKAF------------GIDN------------------------	277
sp|P47847|SECA1_LISMO IKTKSVQLTEDGMTKGENYF------------DVEN------------------------	277
sp|C0QZS7|SECA_BRAHW EKDKNVYLTEEGVHKVEKLL------------NVEN------------------------	314
sp|Q9X1R4|SECA_THEMA EKARTIILTEEGVAKAEKII------------GVEN------------------------	322
sp|A7HMM7|SECA_FERNB EEHRTVLLTDEGIEYLEKLL------------GVDN------------------------	327
sp|A1A268|SECA_BIFAA EKKKVVGILDPGITKVEDYL------------GIDN------------------------	279
sp|Q6A833|SECA_PROAC EKKRTVSVLGHGITVVEERL------------GIEN------------------------	277
sp|Q8FRI7|SECA1_COREF HRKKTVGIKEEGVEKVEDLL------------GIEN------------------------	277
sp|A4FNI7|SECA_SACEN ERKRTVGVTEDGVTIIEDQL------------GIEN------------------------	276
sp|P9WGP5|SECA1_MYCTU LRKRTVGVHEKGVEFVEDQL------------GIDN------------------------	278
sp|Q0S2Y0|SECA_RHOJR IRKRTIGVHEAGVELVEDQL------------GIDN------------------------	279
sp|A1SGL9|SECA_NOCSJ EKKRTISVLEPGITKVEDHL------------GIEN------------------------	278
sp|B2GL56|SECA_KOCRD EKKRTVGVLEPGIEKVEDWL------------GIDN------------------------	279
sp|Q47LZ9|SECA1_THEFY EKKRTVGITEAGVAKVEDWL------------GIDN------------------------	278
sp|A5CPU4|SECA_CLAM3 EKKRTVGVLEAGIEKVEDHL------------GIDN------------------------	279
sp|P0A4G6|SECA_STRCO EKKRTVAIHESGVAKVEDWL------------GIDN------------------------	289
sp|A0LVS1|SECA_ACIC1 EKKRTISITERGVQRVEDWL------------GIDN------------------------	282
sp|Q2JEZ1|SECA_FRACC EGKRTVAITESGVEKVEDQL------------GIEN------------------------	277
sp|C5C1N8|SECA_BEUC1 EKKRNVGVLEPGIEKVEDYL------------GIDN------------------------	279
sp|A6WEN1|SECA_KINRD EKKRTIGILEAGIEKVEDLL------------GIEN------------------------	278
sp|Q050M4|SECA_LEPBL EKARNVLLSEKGVSHVEEIL------------GIEN------------------------	281
sp|O67718|SECA_AQUAE EKNRTVNLTEQGIKKVEKML------------GIDN------------------------	340
sp|Q8RI93|SECA_FUSNN EKSRVIVFTEKGVKRVEEIL------------KIDN------------------------	301
sp|A9GI17|SECA_SORC5 EKAHSVTLTDEGVETAERLLASLQVL------KGTN------------------------	285
sp|B2KAS3|SECA_ELUMP EKNHNATLTEDGIAKAEKFL------------GVAN------------------------	299
sp|Q1AVJ6|SECA_RUBXD EKKRQVAPTEQGVAKVEKAL------------GIPN------------------------	277
sp|B5YKT5|SECA_THEYD EKLKTVVLTEQGSQKAEKLL------------GIDN------------------------	296
sp|B8CYM4|SECA_HALOH EKNRTVHLTEEGLARVEKKL------------NISN------------------------	280
sp|Q18CN0|SECA1_PEPD6 EKDKAVSLTASGIQKAEVYF------------NVDN------------------------	276
sp|B0S3K9|SECA_FINM2 EKRKTASLTEVGTRKAEEYF------------GVEN------------------------	297
sp|Q67T83|SECA_SYMTH EKEKRVAPTEEGIAKVEKWL------------NVDH------------------------	279
sp|A9KS12|SECA_LACP7 EKEKAVNLTAEGVEKVERFF------------KIEN------------------------	296
sp|Q0B0B4|SECA_SYNWW EKAHVVTLTEEGVKKVEKYF------------TIEN------------------------	278
sp|Q24MT3|SECA_DESHY EKDRVVTLTEQGVSRVETML------------SVEN------------------------	276
sp|B0TGY6|SECA_HELMI EKAHSVVLTEEGVSRVEKML------------GIDN------------------------	277
sp|A5HY67|SECA_CLOBH EKANSAMLTDEGVNKAENFF------------KVDN------------------------	277
sp|A3DF88|SECA_CLOTH EKANTATLTASGVKKAEEFF------------GIQN------------------------	293
sp|A4XJ42|SECA_CALS8 EKRHTVALTEEGIKKAEKYF------------GVTN------------------------	293
sp|Q8RCB4|SECA_CALS4 EKAKAVSLTEKGVAKAEKFF------------GIKN------------------------	278
. *
sp|Q31I38|SECA_THICR -----------------------------LYDAEHISLMKYVNASLRAHLLFEKNTDYIV	327
sp|Q6FEE0|SECA_ACIAD -----------------------------LYSATNLNLVHHVTAAIRAHFLYHRDVHYII	325
sp|Q0VRZ3|SECA_ALCBS -----------------------------LYAAHNLALLHHVHAALKAHALFHIDRDYIV	322
sp|A6VYJ1|SECA_MARMS -----------------------------LYAAGNLSLLHHVHACLKAHVIFKKNIDYVV	326
sp|B3PCL0|SECA_CELJU -----------------------------LYAANNLTLLHHVNSALRAHALFHRDIEYIV	332
sp|Q1QVH6|SECA_CHRSD -----------------------------LYSAQNLGLLQHVHSALRARHLYHRDVDYIV	325
sp|Q9LCT3|SECA_PSEAE -----------------------------LYSAHNLSLLTHVYAALRAHTLFHRNVEYIV	328
sp|Q2SA01|SECA_HAHCH -----------------------------LYAATNLGLLHHISSALRAHHLYSKDVDYIV	327
sp|Q5NGR3|SECA_FRATT -----------------------------LYSPHNITKMHYLNACLRAHSLYQLNIDYIV	327
sp|A5CY18|SECA_VESOH -----------------------------LYDASNILLMQHINSALRAHILFQKNVDYII	333
sp|A5EY15|SECA_DICNV -----------------------------LYEPKNIGLFHHLNACLRAHHLYHRDVDYIV	337
sp|Q21UD1|SECA_RHOFT -----------------------------LYDPANITLMHHLYAALRANHLYHRDQHYVV	332
sp|Q7VUR2|SECA_BORPE -----------------------------LYDPRHIALMHHMMVALRAHTLFFRDQQYVV	328
sp|A6T2E8|SECA_JANMA -----------------------------LYDAANITLIHHLYAALRAHTLYHKDQHYVV	330
sp|Q9JYK8|SECA_NEIMB -----------------------------LYSAANIALMHHLMAALRAHSLFHKDQHYVI	323
sp|Q13U01|SECA_PARXL -----------------------------LYAPQNITLMHHVYAALRAHTLFFKDQHYVV	331
sp|Q47AB4|SECA_DECAR -----------------------------LYDAANITLMHHLNAALRGMTLFHKDQHYVV	323
sp|Q5P705|SECA_AROAE -----------------------------LYDPGNILLVHHLYAALRAHSLYHKDQHYVV	327
sp|A1K3V5|SECA_AZOSB -----------------------------LYEPGNILLVHHLYAALRAHALYHKDQHYVV	330
sp|Q3SMG1|SECA_THIDA -----------------------------LYDASNIMLMHHVYAALRAHALFFKDQHYVV	323
sp|Q7NQ59|SECA_CHRVO -----------------------------LYSATNITLMHHLMAALRAYSLFHKDQHYVV	323
sp|Q1GZ36|SECA_METFK -----------------------------LYDAANISLVHHMYAALRAQSLYHRDQHYVV	323
sp|Q2Y647|SECA1_NITMU -----------------------------LYDPANINLVHHLYAGLRAHALFHRDQHYVI	323
sp|B7J3W9|SECA_ACIF2 -----------------------------LYDLANVTLVHHLNQALRAHVIYRRETDYIV	316
sp|Q8PCJ2|SECA_XANCP -----------------------------LYAAQNLSVVHHLNAALRAHAIYQRDVDYIV	324
sp|Q83F06|SECA_COXBU -----------------------------LYDVSNISLMHYVYAALRAHTLFYRDVHYIV	333
sp|Q5ZVH7|SECA_LEGPH -----------------------------LYHASNIMLMHHVNAALKAHAMFHRDIDYIV	323
sp|A1WYM9|SECA_HALHL -----------------------------LYDARNINVVHHLNAALRAHTLYERDVHYLI	331
sp|Q607S5|SECA_METCA -----------------------------LYDAVNIRLMHYINAALKAHALFQRDVDYIV	323
sp|Q3J799|SECA_NITOC -----------------------------LYDAANIGLMHHFNAALRAHVLFHKDVDYIV	323
sp|A1SU27|SECA_PSYIN -----------------------------LYSAASISLLHHVNAALRAHTLFEKDVEYIV	328
sp|P43803|SECA_HAEIN -----------------------------LYSPSRIVLLHHVMAALRAHTLFEKDVDYIV	326
sp|B4F102|SECA_PROMH -----------------------------LYSPANIMLMHHVTAALRAHALFTKDVDYIV	328
sp|Q6D0J2|SECA_PECAS -----------------------------LYSPTNIMLMHHVTAALRAHVLFARDVDYIV	328
sp|B2VD75|SECA_ERWT9 -----------------------------LYSPGNIMMMHHVTAALRAHVLFTRDVDYIV	328
sp|C5B9G5|SECA_EDWI9 -----------------------------LYSPANIMLMHHVTAALRAHALFTRDVDYIV	328
sp|Q7CGB6|SECA_YERPE -----------------------------LYSPANIMLMHHVTAALRAHVLFTRDVDYIV	328
sp|Q8ZRT7|SECA_SALTY -----------------------------LYSPGNIMLMHHVTAALRAHALFTRDVDYIV	328
sp|P10408|SECA_ECOLI -----------------------------LYSPANIMLMHHVTAALRAHALFTRDVDYIV	328
sp|Q47VS0|SECA_COLP3 -----------------------------LFSAANITLLHHVMAALRAHKLFQKDVDYIV	328
sp|Q5R0N7|SECA_IDILO -----------------------------LYSAANISLLHHINAALRAHHLFQKDVDYII	328
sp|Q15Q25|SECA_PSEA6 -----------------------------LFAAANISLLHHVNAALRAHKLFSRDVDYIV	328
sp|B4RWX1|SECA_ALTMD -----------------------------LFAAGNISLLHHINAALRAHKLFSKDVDYIV	328
sp|Q9KPH4|SECA_VIBCH -----------------------------LYSPANISLLHHVNAALRAHVLFEKNVDYIV	328
sp|Q8E9Q5|SECA_SHEON -----------------------------LYSAANISLLHHVNAALRAHTLFERDVDYIV	328
sp|A0KPW5|SECA_AERHH -----------------------------LFSATNISLLHHVNAGLRAHTLFERNVDYIV	328
sp|Q6AJK1|SECA_DESPS -----------------------------LCDPSSIEQLHHLNQALKAHVLFQRDVDYIV	310
sp|Q72DV4|SECA_DESVH -----------------------------LYDPGNITTQHHLMQALKAHNLFRRDVDYIV	310
sp|Q74BJ1|SECA_GEOSL -----------------------------LYDPRHMEILHHVNQALRAHALFRRDVDYVV	328
sp|A1AM15|SECA_PELPD -----------------------------LYDPRNIEFLHHTQQALRAHAMYRRDVDYVV	328
sp|Q2LTP4|SECA_SYNAS -----------------------------LYEPRNIDTLHHVNQALKAHTLFKRDVDYLV	310
sp|A0LHJ3|SECA_SYNFM -----------------------------LYDPRQIDILHHVQQALRAHVLFKRDVDYIV	310
sp|B8FHX0|SECA_DESAA -----------------------------LYDHKNMEILHHVNQALKAHTLFKRDVDYIV	310
sp|Q2NB30|SECA_ERYLH -----------------------------LYDVENTQVVHHLDQALKANIMFKKDTDYIV	315
sp|A5V9S7|SECA_SPHWW -----------------------------LYAYENTQVVHHLNQALRANVAFKRDTDYIV	315
sp|A0LCX0|SECA1_MAGMM -----------------------------LYDLHNIEMVHHVNQALKAHAMFEVDRDYIV	316
sp|P52966|SECA_RHOCA -----------------------------LYDPESTTIVHHIGQALRAHKLFFKDQNYVV	318
sp|P0CAW7|SECA_CAUCR -----------------------------LYDAANVSVVHHVNQALRANILYTRDKDYIV	318
sp|Q0BUI2|SECA_GRABC -----------------------------LYDTFNITVLHHVQQSLRAHTLFERNVEYIV	317
sp|Q0AMD3|SECA_MARMM -----------------------------LYDVENIQAVHHVNQALKAHKIFVRDKDYII	314
sp|Q2RXV5|SECA_RHORT -----------------------------LYETRNVTALHHATQGLRAHTLFERDVHYMV	315
sp|A7HTW6|SECA_PARL1 -----------------------------LYDIENISIVHHVNNALRAHKLFQKDKDYIV	317
sp|Q7CSN9|SECA_AGRFC -----------------------------LYDIENVAIVHHINNALKAHKLFTRDKDYIV	317
sp|Q6G5U2|SECA_BARHE -----------------------------LYDIENVAIVHHINNALKAHKLFVRDKDYIV	317
sp|Q98G67|SECA_RHILO -----------------------------LYDVENVAIVHHVNNALKAHRLFQKDKDYIV	317
sp|Q8YJG2|SECA_BRUME -----------------------------LYDIENVAVVHHLNNALRAHKLFQRDKDYIV	317
sp|B2ID49|SECA_BEII9 -----------------------------LYDAVNVTLVHHVNQALRAHKLFQRDKDYIE	315
sp|B8IF29|SECA_METNO -----------------------------LYDAHNITIVHHVNQALRAHTLFTRDKDYIV	315
sp|A8IHQ3|SECA_AZOC5 -----------------------------LYDIENVSIVHHVNQALRAHSLFQRDKDYIV	315
sp|Q89XV1|SECA_BRADU -----------------------------LYDVENVSVVHHINQALRAHTLFTRDKDYIV	315
sp|Q2S4E4|SECA_SALRD LSQEKRENKYMNDKRELEKELQETKREIYNTYSERAERVHAIEQLLKAFTLYERDTEYIV	540
sp|Q8KD18|SECA_CHLTE ----------------QPTDKIRKKDEVYRLYSERSDSLHTIGQLLKAYTLFAKDDEYVV	478
sp|B3ESI0|SECA_AMOA5 ----------------DNLEKEQKKQILAQEYAIKSQRIHAVQQLLKAYALFEKDIDYIL	509
sp|Q89ZL5|SECA_BACTN ----------------TNEQLLEKKDELLTNYAIKSERVHTINQLLKAYTMFEKDDEYVV	510
sp|Q7MWS5|SECA_PORGI ----------------DAEKRREAKDEIIANYSIKSERVHTVNQLLKAYALFEKDDQYVV	504
sp|A6L997|SECA_PARD8 ----------------TEEEKQAQKDEILANYSVKSERVHTINQLLKAYTLFEKDDEYVV	510
sp|A6GX63|SECA_FLAPJ ----------------STEEQGEQKEKLFQDFSVKSERIHTLTQLLKAYTLFEKDTEYVL	508
sp|Q11YU5|SECA_CYTH3 ----------------SDQERMEQTEKLLSDYSIKQERIHTLQQLLKAYTLFEKDTDYVI	509
sp|Q17XE2|SECA_HELAH -----------------------------LYKIENATLSHHLDQALKANYLFFIDKDYIV	317
sp|Q0P9V7|SECA_CAMJE -----------------------------LYSLDNAILAHQLDQALKAHNLFEKDVHYVL	322
sp|Q01Y13|SECA_SOLUE -----------------------------LYDPQNIEWNHHVQQALRAHVLYQRDREYVI	324
sp|Q1IMP4|SECA_KORVE -----------------------------IADPENWDLKHHVEVAIKAHALYHVDVEYVV	339
sp|Q6MR29|SECA_BDEBA -----------------------------LYDPQNIEILHHVYQGLKAHYLYRLDVEYMI	310
sp|Q1D1H8|SECA_MYXXD -----------------------------LYDPGEIEMLHHVDQALRAHTLYKRDKDYVV	310
sp|Q2INY3|SECA_ANADE -----------------------------LYAPEEIETLHHVEQALRAHHIYRNEVDYVV	311
sp|Q4FNA5|SECA_PELUB -----------------------------FYDPENLSLVHHVNQSLRAHHLFEKGKDYIV	317
sp|A8F255|SECA_RICM5 -----------------------------LYDFENLTLVHYVNQALRAHNMFTVNVDYLV	315
sp|Q73HK8|SECA_WOLPM -----------------------------LYDTDSMIMTHYIDQALRAYKLFTADKDYIV	316
sp|Q6MEX9|SECA_PARUW ----------------DAESKMARKMQIKEEDAKRKERAHNLRQLLRAHLLMEKDVDYII	449
sp|O84707|SECA_CHLTR ----------------SPADKLNRKIAVSEKDTQRKARAHGLRQLLRAHLLMEKDIDYIV	447
sp|P47318|SECA_MYCGE -----------------------------LFALENSDLFHKIMNGLTAVKVFEQGKEYIV	309
sp|Q7UDY6|SECA1_RHOBA -----------------------------FYTAGNMEWPHLIDNALKAHYLYKLDVNYVV	339
sp|A9B6X4|SECA_HERA2 -----------------------------MYDAKNFELTHYLENALKAEYVFHRDVDYVV	386
sp|A9WEB6|SECA_CHLAA -----------------------------LFDPEHYEKTHYIENALKAQFIYQRDRDYMV	350
sp|A5URI4|SECA_ROSS1 -----------------------------LYDPKYYRLTHYLDNALRAEFIYQRDRDYIV	351
sp|Q6F260|SECA_MESFL -----------------------------LFALENTEIFHLILNALKAHFTFKEGVEYTV	300
sp|O07497|SECA_BORBU -----------------------------MYTDSNFNYVHYMTQALKAHLLFLKNREYIV	332
sp|Q73LG6|SECA_TREDE -----------------------------LFDEENFEYIHYFTQSVRAHVLFHIDVDYVI	335
sp|Q7NJJ6|SECA_GLOVI -----------------------------LFSPRD-PWAHFVFNAVKAKELFNKDVQYIV	326
sp|A5GQ30|SECA_SYNR3 -----------------------------LFNAAD-PWAHYVTNALKAKELFIKDVNYIT	323
sp|Q7V9M9|SECA_PROMA -----------------------------LFDPKD-PWAHYITNALKAKELFVKDVNYIV	322
sp|Q55709|SECA_SYNY3 -----------------------------LFDKND-PWAHYIFNAIKAKELFLKDVNYIV	312
sp|B7K818|SECA_CYAP7 -----------------------------LFDQDN-PWAHYIFNAIKAKELFTKDVNYIV	318
sp|B0JLJ4|SECA_MICAN -----------------------------LYDQEN-PWAHYISNAIRAKELQKKDVNYIV	318
sp|B0C1V9|SECA_ACAM1 -----------------------------LFDPED-PWAHYVFNAIKAKELFINDVNYIV	305
sp|Q10VW7|SECA_TRIEI -----------------------------LYNPED-PWAHFVFNALKAKELFIKDVNYIV	313
sp|Q8YMS8|SECA_NOSS1 -----------------------------LFDPED-PWAHFVFNAIKAKELFLKDVNYIV	305
sp|Q2NJH2|SECA_AYWBP -----------------------------LYNIEHASLLHHVKNALKAAFTMHKDKDYLV	309
sp|Q3ZZG5|SECA_DEHMC -----------------------------LYDPQNAPLIRHLRNALSAKEFYKKDHQYVV	391
sp|Q5SIW3|SECA_THET8 -----------------------------LFSPENMELAHMLIQAIRAKELYHRDRDYIV	322
sp|Q9RWU0|SECA_DEIRA -----------------------------LYSPENMDKAHMITQAIRARELYHREKDYIV	323
sp|Q04ED0|SECA_OENOB -----------------------------LYDDQNVALAHFIETALRANYSFFRDKDYVV	310
sp|Q9AET4|SECA1_STRGN -----------------------------LYDIENVALTHFIDNALRANYIMILDIDYVV	308
sp|A8YUC4|SECA_LACH4 -----------------------------LYDVENQKLVHHIDQALRANYIMLKDIDYVV	320
sp|Q834A7|SECA_ENTFA -----------------------------LYDIENTALTHHLDQALRANYIMLLDIDYVV	308
sp|O06446|SECA1_STAA8 -----------------------------LYDVQNVDVISHINTALRAHVTLQRDVDYMV	314
sp|C0Z6T7|SECA_BREBN -----------------------------LYDTAHITLNHHITAALKAQVLFKRDVDYVV	309
sp|P28366|SECA_BACSU -----------------------------LFDVKHVALNHHINQALKAHVAMQKDVDYVV	308
sp|P47847|SECA1_LISMO -----------------------------LFDLENTVILHHIAQALKANYTMSLDVDYVV	308
sp|C0QZS7|SECA_BRAHW -----------------------------LYGAQSSTIVHHVNQALKAHKVFKKDVDYMV	345
sp|Q9X1R4|SECA_THEMA -----------------------------LYDPGNVSLLYHLINALKALHLFKKDVDYVV	353
sp|A7HMM7|SECA_FERNB -----------------------------LYDPANVNSIYHITNSLKAIHLFKKDVDYIV	358
sp|A1A268|SECA_BIFAA -----------------------------LYEPNNTALIGYLNNAIKAKELFLRDRDYVV	310
sp|Q6A833|SECA_PROAC -----------------------------LYESANTPLIGYLNNAIKAKELFHRDKDYVV	308
sp|Q8FRI7|SECA1_COREF -----------------------------LYAPEHSQLVSYLNNAIKAEELFERDKDYIV	308
sp|A4FNI7|SECA_SACEN -----------------------------LYEAANTPLVGYLNNALKAKELYKRDKDYIV	307
sp|P9WGP5|SECA1_MYCTU -----------------------------LYEAANSPLVSYLNNALKAKELFSRDKDYIV	309
sp|Q0S2Y0|SECA_RHOJR -----------------------------LYEAANSPLVSYLNNAIKAKELYTKDKDYIV	310
sp|A1SGL9|SECA_NOCSJ -----------------------------LYESANTPLISFLHNSIKAKELFHNDKEYVV	309
sp|B2GL56|SECA_KOCRD -----------------------------LYESRNTPLIGFLNNAIKAKELFRNNKDYIV	310
sp|Q47LZ9|SECA1_THEFY -----------------------------LYESVNTPLISFLHNAIKAKELYRRDRDYIV	309
sp|A5CPU4|SECA_CLAM3 -----------------------------LYESANTPLISFLNNSIKAKALFKKDKDYVV	310
sp|P0A4G6|SECA_STRCO -----------------------------LYESVNTPLVGYLNNAIKAKELFKKDKDYVV	320
sp|A0LVS1|SECA_ACIC1 -----------------------------LYEPTNTPLVGYLHNALRAKELYKRDRDYVV	313
sp|Q2JEZ1|SECA_FRACC -----------------------------LYESVNTPLVGYLNNSLKAKELYKRDKDYIV	308
sp|C5C1N8|SECA_BEUC1 -----------------------------LYESLNTPLIGFLNNAIKAKELFKRDKDYVV	310
sp|A6WEN1|SECA_KINRD -----------------------------LYESVNTPLIGFLNNAVKAKELFKRDKDYVV	309
sp|Q050M4|SECA_LEPBL -----------------------------LYAPENVDLVHHVHQALKAHKIFQKDVDYVV	312
sp|O67718|SECA_AQUAE -----------------------------LYDLKHVDLLHAILQSIRAHHLFKKDVHYIV	371
sp|Q8RI93|SECA_FUSNN -----------------------------LYAPEYVELTHFLNQALKAKELFKRDRDYLV	332
sp|A9GI17|SECA_SORC5 -----------------------------LYDPVNLETLHILNQCLRAHTLYKRDVNYMV	316
sp|B2KAS3|SECA_ELUMP -----------------------------LYNDVESEWVHHINQALRAHHLYEKDVDYVV	330
sp|Q1AVJ6|SECA_RUBXD -----------------------------LYDGVNTNLVNHLIQALRAHTLFRRDREYIV	308
sp|B5YKT5|SECA_THEYD -----------------------------LYNPSNIQVVHHINQAIRAHYFFKKEVDYVV	327
sp|B8CYM4|SECA_HALOH -----------------------------LYDDQNFQLAHQLNQALKAHTLMKKDRDYIV	311
sp|Q18CN0|SECA1_PEPD6 -----------------------------ITDISHTELYHHINQALRAHVIMKKDVDYVA	307
sp|B0S3K9|SECA_FINM2 -----------------------------LSDPNNMELAHHINQALKANNTMKRDIDYVV	328
sp|Q67T83|SECA_SYMTH -----------------------------LYEGENQQLVHYLNNAIKAKELFHRDRDYVV	310
sp|A9KS12|SECA_LACP7 -----------------------------LADPENLEIQHNIILALRAHYLMAIDKDYVV	327
sp|Q0B0B4|SECA_SYNWW -----------------------------LSENM--ELAHHVNQGLKAHSLMKRDRDYVI	307
sp|Q24MT3|SECA_DESHY -----------------------------LFDDLHTELAHHVNQGLKAHALFKLDRDYVV	307
sp|B0TGY6|SECA_HELMI -----------------------------LADSL--DWAHHVNQGLKAHALMRRDRDYVV	306
sp|A5HY67|SECA_CLOBH -----------------------------YADAENMEIQHHVVQALKANYVMKKDKDYMI	308
sp|A3DF88|SECA_CLOTH -----------------------------LSDPDNMTISHHINQALRAHGLMKRDRDYVV	324
sp|A4XJ42|SECA_CALS8 -----------------------------LADPENATLHHHIIQALKAHALMKRDRDYVV	324
sp|Q8RCB4|SECA_CALS4 -----------------------------LADIENMEISHHIQQALKAHAIMKRDRDYVV	309
: . .*
sp|Q31I38|SECA_THICR Q--DN----EVVIIDEFTGRKMSGRRWGDGLHQAVEAKEGVPIQAESQTYASITFQNYFR	381
sp|Q6FEE0|SECA_ACIAD H--NG----EVIIVDEHTGRTMPGRRWSEGLHQAVEAKESLEIQPENQTLATTTFQNYFR	379
sp|Q0VRZ3|SECA_ALCBS Q--DG----QIVIVDEHTGRTMPGRRWSEGIHQAIEAKEGLNIQQENQTLASTTFQNYFR	376
sp|A6VYJ1|SECA_MARMS Q--GD----QIVIVDEHTGRTMAGRRWSEGIHQAVEAKEGVTIQAESQTLASTTFQNYFR	380
sp|B3PCL0|SECA_CELJU Q--EG----QVVLIDEHTGRTMPGRRLSEGLHQAIEAKESVEIQSESQTLASTTFQNYFR	386
sp|Q1QVH6|SECA_CHRSD A--NG----EVVIVDEHTGRTMHGRRWSEGLHQAVEAKEGVTIQKESQTLASTTFQNYFR	379
sp|Q9LCT3|SECA_PSEAE Q--GD----QILLIDEHTGRTMPGRRLSEGLHQAIEAKEGLPIQAESQTLASTTFQNYFR	382
sp|Q2SA01|SECA_HAHCH Q--NG----QVVIVDEHTGRTMPGRRWGEGLHQAIEAKERIKIQAESQTLASTTFQNYFR	381
sp|Q5NGR3|SECA_FRATT R--DQ----EIVIIDESTGRAMPGRRWSDGLHQAIEAKEGVKINAENQTMASITFQNFFK	381
sp|A5CY18|SECA_VESOH Q--ND----EVVIVDEFTGRTMLGRRWSEGLHQAIEAKERVSIKKENQTLASITFQNYFR	387
sp|A5EY15|SECA_DICNV K--DG----QVMIVDEFTGRTLAGRRWSDGLHQAIEIKEGVTVQQESQTLASITYQNFFR	391
sp|Q21UD1|SECA_RHOFT Q--NG----EIVIVDEFTGRLMSGRRWSEGLHQAVEAKEGVAIQPENQTMASITFQNYFR	386
sp|Q7VUR2|SECA_BORPE Q--DD----EVVIVDEFTGRLMVGRRWSDGLHQAVEAKEGVKIQHENQTLASITFQNYFR	382
sp|A6T2E8|SECA_JANMA Q--NG----EVVIVDEFTGRLMTGRRWSEGLHQAVEAKEHVKIQNENQTLASITFQNYFR	384
sp|Q9JYK8|SECA_NEIMB Q--DG----EIVIVDEFTGRLMSGRRWSEGLHQAVEAKEGVEIKRENQTLASITFQNYFR	377
sp|Q13U01|SECA_PARXL Q--NG----EVVIVDEFTGRLMSGRRWSDGLHQAVEAKEHVKIQSENQTLASITFQNYFR	385
sp|Q47AB4|SECA_DECAR Q--NG----EVVIVDEFTGRLMAGRRWSDGLHQAVEAKEGVQIQAENQTLASITFQNYFR	377
sp|Q5P705|SECA_AROAE Q--NN----EVVIVDEFTGRLMAGRRWSDGLHQAVEAKESVRIQAENQTLASITFQNYFR	381
sp|A1K3V5|SECA_AZOSB Q--NG----EVVIVDEFTGRLMAGRRWSDGLHQAVEAKEGVRIQAENQTLASITFQNYFR	384
sp|Q3SMG1|SECA_THIDA Q--NG----EVVIVDEFTGRLMSGRRWSEGLHQAVEAKEGVAIQKENQTLASITFQNFFR	377
sp|Q7NQ59|SECA_CHRVO Q--DG----EVVIVDEFTGRLMAGRRWSDGLHQAVEAKEGVEINRENQTLASITFQNYFR	377
sp|Q1GZ36|SECA_METFK R--DG----EIVIVDEFTGRMMAGRRWSDGLHQAVEAKEGVTIQKENQTLASITFQNYFR	377
sp|Q2Y647|SECA1_NITMU Q--NG----EVVIVDEFTGRLMAGRRWSEGLHQAVEAKEGVTIQKENQTLASITFQNYFR	377
sp|B7J3W9|SECA_ACIF2 R--DG----EVCIVDEFTGRMMSGRRWSDGLHQAVEAKEGVAVQNENQTLASITFQNYFR	370
sp|Q8PCJ2|SECA_XANCP R--DG----EVVIVDEFTGRTLSGRRWSDGLHQAVEAKEGVPVQRENQTLASITFQNLFR	378
sp|Q83F06|SECA_COXBU K--NN----EVIIVDEHTGRLMPGRRWSDGLHQAVEAKEGATIQLENQTLATITFQNYFR	387
sp|Q5ZVH7|SECA_LEGPH K--DN----QVVIVDEHTGRTMPGRRWSEGLHQAVEAKEGVPIQNENQTLASITFQNFFR	377
sp|A1WYM9|SECA_HALHL R--DN----QVVIVDEFTGRAMPGRRWSEGLHQAVEAKEGLPIQAENQTLASITFQNYFR	385
sp|Q607S5|SECA_METCA R--DG----QVIIVDEFTGRAMPGRRWSEGLHQAVEAKENVPVHNENQTLASITFQNYFR	377
sp|Q3J799|SECA_NITOC K--DD----QVVIVDEFTGRTMPGRRWSEGLHQAVEAKEGVSIQSENQTLASITFQNYFR	377
sp|A1SU27|SECA_PSYIN TE-KG----EVVIVDEHSGRTMPGRRWSEGLHQAVEAKEGVQIQNENQTLASITFQNYFR	383
sp|P43803|SECA_HAEIN K--DG----EIVIVDEHTGRTMAGRRWSDGLHQAIEAKEGVDVKSENQTVASISYQNYFR	380
sp|B4F102|SECA_PROMH K--DG----EVIIVDEHTGRTMQGRRWSDGLHQAVEAKEGVKIQNENQTLASITFQNYFR	382
sp|Q6D0J2|SECA_PECAS K--DG----EVIIVDEHTGRTMQGRRWSDGLHQAVEAKEKVAIQNENQTLASITFQNYFR	382
sp|B2VD75|SECA_ERWT9 K--DG----EVIIVDEHTGRTMQGRRWSDGLHQAVEAKEGVDIQNENQTLASITFQNYFR	382
sp|C5B9G5|SECA_EDWI9 K--EG----EVIIVDEHTGRTMQGRRWSDGLHQAVEAKEGVQIQNENQTLASITFQNYFR	382
sp|Q7CGB6|SECA_YERPE K--DG----EVIIVDEHTGRTMQGRRWSDGLHQAVEAKEGVEIQNENQTLASITFQNYFR	382
sp|Q8ZRT7|SECA_SALTY K--DG----EVIIVDEHTGRTMQGRRWSDGLHQAVEAKEGVEIQNENQTLASITFQNYFR	382
sp|P10408|SECA_ECOLI K--DG----EVIIVDEHTGRTMQGRRWSDGLHQAVEAKEGVQIQNENQTLASITFQNYFR	382
sp|Q47VS0|SECA_COLP3 K--DD----EIVIVDEHTGRTMEGRRWSEGLHQAVEAKEGVNIQNENQTLASITFQNYFR	382
sp|Q5R0N7|SECA_IDILO K--DD----KVVIVDEHTGRTMEGRRWSEGLHQAVEAKEGVPIQNENQTLASITFQNYFR	382
sp|Q15Q25|SECA_PSEA6 K--GD----DVVIVDEHTGRTMEGRRWSEGLHQAVEAKEGVNIQNENQTLASITFQNYFR	382
sp|B4RWX1|SECA_ALTMD K--ED----QIVIVDEHTGRTMEGRRWSEGLHQAVEAKEGVRIQNENQTLASITFQNYFR	382
sp|Q9KPH4|SECA_VIBCH TP-DG----EVVIVDEHTGRTMPGRRWSDGLHQAVEAKEGVKIQNENQTLASITFQNYFR	383
sp|Q8E9Q5|SECA_SHEON Q--DG----EVIIVDEHTGRTMPGRRWSEGLHQAVEAKEGVRIQNENQTLASITFQNYFR	382
sp|A0KPW5|SECA_AERHH Q--KD----EIVIVDEHTGRTMPGRRWSDGLHQAVEAKEGVKIQNENQTLASITFQNYFR	382
sp|Q6AJK1|SECA_DESPS N--DG----QVVIVDEFTGRTMEGRRYSDGLHQALEAKENVKVEQENQTLAAITFQNYFR	364
sp|Q72DV4|SECA_DESVH K--EG----QVVIVDEFTGRLMPGRRFSDGLHQALEAKEAVKIEAENQTLASITFQNYFR	364
sp|Q74BJ1|SECA_GEOSL K--DG----EVIIVDEFTGRLMPGRRWSDGLHQAIEAKEGVEIENENQTLATITFQNYFR	382
sp|A1AM15|SECA_PELPD K--DG----EVMIVDEFTGRLMPGRRWSDGLHQAIEAKEGVTIENENQTLATITFQNYFR	382
sp|Q2LTP4|SECA_SYNAS K--DG----QVIIVDEFTGRIMPGRRYSDGLHQALEAKEKVKIEQENQTLASITFQNFFR	364
sp|A0LHJ3|SECA_SYNFM K--DG----KVIIVDEFTGRLMPGRRYSEGLHQALEAKENVHIENENQTLASITFQNYFR	364
sp|B8FHX0|SECA_DESAA K--QG----EVIIVDEFTGRLMPGRRYSDGLHQALEAKEKVKIENENQTLASITFQNYFR	364
sp|Q2NB30|SECA_ERYLH K--DD----KVVIIDEFTGRMMDGRRWSNGLHQAVEAKEGVKIEPENQTMASITFQNYFR	369
sp|A5V9S7|SECA_SPHWW K--DE----KIIIIDEFTGRMMDGRRWSDGLHQAVEAKEGVKIEPENQTLASITFQNYFR	369
sp|A0LCX0|SECA1_MAGMM K--DG----QVVIIDEFTGRMMPGRRYSDGLHQALEAKEQVVIQNESQTLASITFQNLFR	370
sp|P52966|SECA_RHOCA T--DD----EIVLIDEFTGRMMKGRRLSDGLHQAIEAKERVTIQPENVTLASVTFQNYFR	372
sp|P0CAW7|SECA_CAUCR K--GG----EVVLIDEFTGRMMTGRRLSEGLHQAIEAKEGADIQPENQTLASVTIQNYFR	372
sp|Q0BUI2|SECA_GRABC R--DD----KVIIIDEFTGRMMDGRRYSEGLHQALEAKEHVTVQQENQTLASITFQNYFR	371
sp|Q0AMD3|SECA_MARMM K--DN----AVVLIDEFTGRMMPGRRLSDGLHQAIEAKEGTDIQPENQTLASVTFQNYFR	368
sp|Q2RXV5|SECA_RHORT R--DD----KVVIIDEFTGRAMEGRRFSDGLHQALEAKEGVSIQPENQTLASITFQNYFR	369
sp|A7HTW6|SECA_PARL1 K--TG----KVVIIDEFTGRMMEGRRYSDGLHQALEAKERVPIQPENQTLASITFQNYFR	371
sp|Q7CSN9|SECA_AGRFC R--ND----EIVIIDEFTGRMMPGRRYSEGQHQALEAKEKVQIQPENQTLSSVTFQNYFR	371
sp|Q6G5U2|SECA_BARHE R--NG----EIVIIDEFTGRMMPGRRYSEGLHQALEAKEHVAIQPENQTLASITFQNYFR	371
sp|Q98G67|SECA_RHILO R--NG----EIVIIDEFTGRMMPGRRYSEGLHQALEAKEHVAIQPENQTLASVTFQNYFR	371
sp|Q8YJG2|SECA_BRUME R--ND----EIVIIDEFTGRMMPGRRYSEGLHQALEAKEHVTIQPENQTLASITFQNYFR	371
sp|B2ID49|SECA_BEII9 R--NG----EIVIIDEFTGRMMPGRRYSEGLHQALEAKEHVQVQPENVTLASITFQNYFR	369
sp|B8IF29|SECA_METNO R--ND----EVVIIDEFTGRMMPGRRYSEGLHQALEAKERVTIQPENQTLASITFQNYFR	369
sp|A8IHQ3|SECA_AZOC5 R--ND----EVVIIDEFTGRMMPGRRYSEGLHQALEAKERVTVQPENQTLASITFQNYFR	369
sp|Q89XV1|SECA_BRADU R--DD----EVVIIDEFTGRMMPGRRYSEGLHQALEAKEHVQVQPENQTLASITFQNYFR	369
sp|Q2S4E4|SECA_SALRD Q--EG----KVQIVDEHTGRVMEGRRYSEGLHEALEAKEEVEIQNATQTYASVTLQNYFR	594
sp|Q8KD18|SECA_CHLTE Q--NG----QVMIVDEFTGRVLAGRRYSDGLHQAIEAKENVKIEGETQTMATITIQNYFR	532
sp|B3ESI0|SECA_AMOA5 V--DG----KAKIVDEQTGRVLEGRRYSDGLHQAIEAKEEIKIEKASQTYATITLQNYFR	563
sp|Q89ZL5|SECA_BACTN I--DG----QVKIVDEQTGRIMEGRRYSDGLHQAIEAKERVKVEAATQTFATITLQNYFR	564
sp|Q7MWS5|SECA_PORGI M--DN----KVLIVDEQTGRIMDGRRYSDGLHQAIEAKEHVKVEAATQTFATITLQNYFR	558
sp|A6L997|SECA_PARD8 M--DN----KVMIVDEQTGRIMDGRRYSDGLHQAIEAKERVKVEAATQTFATITLQNYFR	564
sp|A6GX63|SECA_FLAPJ M--DN----KVMIVDEQTGRIMDGRRYSDGLHQAIEAKENVKIEDATQTYATVTLQNYFR	562
sp|Q11YU5|SECA_CYTH3 M--DG----KVKIVDEQTGRIMDGRRYSDGLHQALEAKENVRVEEATQTYATITLQNYFR	563
sp|Q17XE2|SECA_HELAH A--NN----EVVIVDEFTGRLSEGRRFSEGLHQALEAKEGVSIKEESQTLADITFQNYFR	371
sp|Q0P9V7|SECA_CAMJE R--NN----EVIIVDEFTGRLSEGRRFSEGLHQALEAKENVKIQEESQTLADITFQNYFR	376
sp|Q01Y13|SECA_SOLUE R--DGDEGPEVVIVDEFTGRLMPGRRWSDGLHQAVEAKEGVKIQRENQTLATITFQNYFR	382
sp|Q1IMP4|SECA_KORVE K--DG----EVLIVDEFTGRLMPGRRWSDGLHQAVEAKEGVKVERENQTLATITFQNYFR	393
sp|Q6MR29|SECA_BDEBA K--DG----EIVIVDEFTGRLMPGRRWSDGLHQAIEAKEGVEVKSENQTLATITFQNYFR	364
sp|Q1D1H8|SECA_MYXXD K--DG----EVVIVDEFTGRQMPGRRWSDGLHQAIEAKEGVKIENENQTLATVSFQNYFR	364
sp|Q2INY3|SECA_ANADE K--EG----EVLIVDEFTGRLMPGRRWSDGLHQAVEAKEGVKIEAENQTLATISFQNYFR	365
sp|Q4FNA5|SECA_PELUB K--DG----TLKIIDELTGRILEGRRFGDGLHQALEAKERIDVQAENQTLASITYQNYFK	371
sp|A8F255|SECA_RICM5 R--EG----KVMIIDEFTGRVMEGRRYSEGLHQALEAKENVKIQNENQTLASITFQNYFR	369
sp|Q73HK8|SECA_WOLPM K--DG----KVVIIDEFTGRMMEGRRYSDGLHQALEAKENLEIQHENQTLASVTFQNYFR	370
sp|Q6MEX9|SECA_PARUW H--DN----KIVIIDENTGRPQPGRRFSDGLHQAIEAKEGVEIQKETQTYATITLQNFFR	503
sp|O84707|SECA_CHLTR R--DD----QIVIIDEHTGRPQSGRRFSEGLHQAIEAKEHVTIRKESQTFATVTLQNFFR	501
sp|P47318|SECA_MYCGE R--DG----KVLIVDHFTGRILEGRSYSNGLQQAVQAKEYVEIEPENVIVATITYQSFFR	363
sp|Q7UDY6|SECA1_RHOBA K--DK----QVVIVDEFTGRLMDGRQWSDGLHQAVEAKEGVPIKQETQTFATASLQNIFK	393
sp|A9B6X4|SECA_HERA2 Q--NG----EVVIVDEFTGRTMPGRRWSDGLHQAVEAKEAVEVRRENVTLATITFQNYFR	440
sp|A9WEB6|SECA_CHLAA T-PNG----EVVIIDEFTGRAMPGRRWSDGLHQAVEAKEGVAIKNENVTLATITFQNYFR	405
sp|A5URI4|SECA_ROSS1 E--HG----EVIIVDEFTGRKMPGRRWSDGLHQAVEAKEGVKPRQENVTLATITFQNYFR	405
sp|Q6F260|SECA_MESFL A--SG----EVELIDQFTGRILKGRAYSDGLQQAIQAKEKVEIEEETTTLATITYQNFYR	354
sp|O07497|SECA_BORBU G--DS----GVEIVDEFTGRVLTGRRYSDGLHQAIEAKEGVRVANENKTMATITFQNLFR	386
sp|Q73LG6|SECA_TREDE Q--DG----QVQIVDEFTGRVLEGRRYSDGLHQAIEAKEHIKIAQRNRTLATITFQNFFR	389
sp|Q7NJJ6|SECA_GLOVI R--ND----EVVIVDEFTGRVMPGRRWSEGLHQAVEAKEMVTIQNETQTMASITYQNFFL	380
sp|A5GQ30|SECA_SYNR3 R--DN----EVVIVDEFTGRVMPGRRWSDGLHQAVEAKESMPIQPETQTLASITYQNFFL	377
sp|Q7V9M9|SECA_PROMA R--NE----DAVIVDEFTGRVMPGRRWSDGQHQAIEAKEELPIQPETQTLASITYQNFFL	376
sp|Q55709|SECA_SYNY3 R--NG----EVVIVDEFTGRIMVGRRWSDGLHQAIEAKERVEIQKESQTLATITYQNFFL	366
sp|B7K818|SECA_CYAP7 R--GG----EVVIVDEFTGRVLAGRRWSDGLHQAIEAKERVEIQQETQTLATITYQNFFL	372
sp|B0JLJ4|SECA_MICAN R--SG----EIVIVDEFTGRVLPGRRWGDGLHQAVEAKEGVEIQQETQTLATITYQNFFL	372
sp|B0C1V9|SECA_ACAM1 R--ND----EIVIVDEFTGRVMPGRRWSDGLHQAIEAKEKVEIQNETQTLATITYQNLFL	359
sp|Q10VW7|SECA_TRIEI R--DD----EVVIVDEFTGRVMPGRRWSDGLHQAIEAKERVDIQPETQTLATITYQNFFL	367
sp|Q8YMS8|SECA_NOSS1 R--NG----EVVIVDEFTGRVLPGRRWSDGLHQAIEAKEHVDIQPETQTLATITYQNLFL	359
sp|Q2NJH2|SECA_AYWBP DYKDG----QVLIIDQFTGRALPGRQFSDGLHQALEAKEGLLIKKETSIGATITYQNFFR	365
sp|Q3ZZG5|SECA_DEHMC K-E-G----EIIIIDEFTGRMMLGRRYSEGLHQAIEAKEHVKVQQESKTYATVTIQNLFR	445
sp|Q5SIW3|SECA_THET8 Q--DG----QVIIVDEFTGRLMPGRRYGEGLHQAIEAKEGVRIERENQTLATITYQNFFR	376
sp|Q9RWU0|SECA_DEIRA N-AEG----EVVIVDEFTGRSMPGRRYGEGLHQAIEAKEGVKIENENQTLATITYQNFFR	378
sp|Q04ED0|SECA_OENOB R-D-G----EVKLIDQFTGRISEGTRMSDGLHQAFEAKEGVEIQGEGTTLASITLQNFFR	364
sp|Q9AET4|SECA1_STRGN S-EEQ----EILIVDQFTGRTMEGRRYSDGLHQAIEAKEGVPVQDETKTSASITYQNLFR	363
sp|A8YUC4|SECA_LACH4 Q-D-G----EVLIVDSFTGRVMEGRRYSDGLHQAIEAKEGVKIQEESKTQATITYQNFFR	374
sp|Q834A7|SECA_ENTFA Q-D-N----KVLIVDQFTGRIMDGRRYSDGLHQAIEAKEGVEIEDETKTMATITFQNYFR	362
sp|O06446|SECA1_STAA8 V-D-G----EVLIVDQFTGRTMPGRRFSEGLHQAIEAKEGVQIQNESKTMASITFQNYFR	368
sp|C0Z6T7|SECA_BREBN Q-E-G----EVVIVDEFTGRLMVGRRYSDGLHQAIEAKEGLRVQSESMTLATITLQNYFR	363
sp|P28366|SECA_BACSU E-D-G----QVVIVDSFTGRLMKGRRYSEGLHQAIEAKEGLEIQNESMTLATITFQNYFR	362
sp|P47847|SECA1_LISMO Q-D-D----EVLIVDQFTGRIMKGRRFSEGLHQALEAKEGVTIQNESKTMATITFQNYFR	362
sp|C0QZS7|SECA_BRAHW T-D-G----EVLIVDEFTGRVLEGRRYSDGLHQAIEAKEKVAIQNESQTYATITFQNYFR	399
sp|Q9X1R4|SECA_THEMA M-N-G----EVIIVDEFTGRLLPGRRYSGGLHQAIEAKEGVPIKEESITYATITFQNYFR	407
sp|A7HMM7|SECA_FERNB H-N-G----QVLIVDEFTGRVLPGRRYSGGLHQAIEAKEGVPIKEESITYATITYQNYFR	412
sp|A1A268|SECA_BIFAA T-G-G----EVLIVDEHTGRILPGRRYNEGLHQAIEAKEGVEVKAENQTFATITLQNYFR	364
sp|Q6A833|SECA_PROAC V-G-G----EVLIVDEHTGRTLAGRRYNEGLHQALEAKEHVEIKDEYQTLATITLQNYFR	362
sp|Q8FRI7|SECA1_COREF R-N-G----EVMIVDGFTGRVLAGRRYNEGMHQAIEAKEKVEIKNENQTLATVTLQNYFR	362
sp|A4FNI7|SECA_SACEN R-N-G----EVVIVDEFTGRILHGRRYNEGMHQAIEAKEGVEIKAENQTLATITLQNYFR	361
sp|P9WGP5|SECA1_MYCTU R-D-G----EVLIVDEFTGRVLIGRRYNEGMHQAIEAKEHVEIKAENQTLATITLQNYFR	363
sp|Q0S2Y0|SECA_RHOJR R-E-G----EVIIVDEFTGRVLVGRRYNEGMHQAIEAKEKVEIKAENQTLATITLQNYFR	364
sp|A1SGL9|SECA_NOCSJ L-N-G----EVLIVDEHTGRMLAGRRYNDGLHQAIEAKEDVQVREEYQTLATVTLQNYFR	363
sp|B2GL56|SECA_KOCRD A-G-G----EVKIVDEHTGRVLAGRRYNEGVHQAIEAKEGVEIKPENQTMATITLQNYFR	364
sp|Q47LZ9|SECA1_THEFY K-D-G----EVLIVDEFTGRILRGRRYNEGMHQAIEAKEKVKIKEENQTLAKITLQNYFR	363
sp|A5CPU4|SECA_CLAM3 M-N-G----EVLIVDEHTGRILMGRRYNEGIHQAIEAKEGVAVKAENQTLATVTLQNYFR	364
sp|P0A4G6|SECA_STRCO L-D-G----EVMIVDEHTGRILAGRRYNEGMHQAIEAKEGVDIKDENQTLATITLQNFFR	374
sp|A0LVS1|SECA_ACIC1 I-D-G----EVLIVDEFTGRILYGRRYNEGMHQAIEAKEGVPIKQENQTLATITLQNYFR	367
sp|Q2JEZ1|SECA_FRACC T-D-G----EVLIVDEFTGRVLHGRRYSEGMHQAIEAKEKVEIKQENQTLATITLQNYFR	362
sp|C5C1N8|SECA_BEUC1 L-K-G----EVLIVDEHTGRILAGRRYNEGMHQAIEAKEGVAIKAENQTLATITLQNYFR	364
sp|A6WEN1|SECA_KINRD S-PND----EVLIVDEHTGRILAGRRYNEGMHQAIEAKEGVPIQNENQTLATITLQNFFR	364
sp|Q050M4|SECA_LEPBL Q-N-G----EVIIVDEFTGRLMAGRRYSDGLHQALEAKESVTIAKESQTLASITFQNYFR	366
sp|O67718|SECA_AQUAE R-D-G----EVLIVDEFTGRVLPGRRWSDGLHQAIEVKEGVPVKEENQTLASITFQNYFK	425
sp|Q8RI93|SECA_FUSNN R-DNG----EVVIIDEFTGRAMEGRRYSDGLHQAIEAKEGVKIASENQTLATITLQNYFR	387
sp|A9GI17|SECA_SORC5 R-D-G----KVLIIDEFTGRVLAGRRWSDGLHQAVEAKENVRIQEESRTMATITFQNLFR	370
sp|B2KAS3|SECA_ELUMP K-D-G----EVIIVDEFTGRLMPGRRWSDGLHQAVEAKERIKIKEENQTLATITFQNFFK	384
sp|Q1AVJ6|SECA_RUBXD R-D-G----QVFIVDEFTGRVLEGRRYSEGLHQAIEAKEGVEIKEENQTVATITIQNYFR	362
sp|B5YKT5|SECA_THEYD K-D-G----KIVIVDEFTGRLLEGRRWSDGLHQAIEAKEGLKIEAENQTLATITFQNYFR	381
sp|B8CYM4|SECA_HALOH K-D-G----EVKIVDEFTGRIMEGRRFSEGLHQAIEAKEGVAVNKESQTFASITYQNFFR	365
sp|Q18CN0|SECA1_PEPD6 K-D-G----EIVIVDEFTGRLMFGRRYSEGLHQAIEAKEGLKIQRESKTLATVTFQNYFR	361
sp|B0S3K9|SECA_FINM2 K-D-D----EILIVDEFTGRIMEGRRYSDGLHQAIEAKEGVEVKSESKTLATVTFQNYFR	382
sp|Q67T83|SECA_SYMTH K-D-G----QVIIVDEFTGRLMFGRRWSDGLHQAVEAKEGVKIEEETQTLATITFQNYFR	364
sp|A9KS12|SECA_LACP7 K-D-D----EVLIVDDFTGRIMPGRRYSDGLHQAIEAKEHVKVKRESKTLATITFQNFFN	381
sp|Q0B0B4|SECA_SYNWW K-D-E----QVIIVDEFTGRLMFGRRYSDGLHQAIEAKEGVKIEKESQTLATITFQNYFR	361
sp|Q24MT3|SECA_DESHY K-D-G----QVIIVDEFTGRLMFGRRYSEGLHQAIEAKEKVKIEKESQTLATITFQNYFR	361
sp|B0TGY6|SECA_HELMI K-D-G----EVIIVDEFTGRLMFGRRYSEGLHQAIEAKEGLEIQNESQTLATITLQNYFR	360
sp|A5HY67|SECA_CLOBH K-D-G----EILIVDEFTGRAMEGRRYSDGLHQAIEAKEGVRVERESKTLATITYQNYFR	362
sp|A3DF88|SECA_CLOTH K-D-D----QVIIVDEFTGRLMYGRRYSNGLHQAIEAKEGVKVERESKTLASITFQNYFR	378
sp|A4XJ42|SECA_CALS8 K-D-G----QVIIVDEFTGRLMYGRRFSEGLHQAIEAKEGVRIERESRTLATITFQNYFR	378
sp|Q8RCB4|SECA_CALS4 K-D-G----QVIIVDEFTGRLMFGRRYSEGLHQAIEAKEGVKVERESKTLATITLQNYFR	363
::* :** * . * ::*.: ** : : *. :
sp|Q31I38|SECA_THICR QYAK----------LSGMTGTADTEAGEFLSTYSLEVVVVPTNKIPQRNDLPDLVFLDIE	431
sp|Q6FEE0|SECA_ACIAD LYKK----------LSGMTGTADTEAAEMKEIYGLDVVIIPTHRPMVRQDQNDLIYLNRN	429
sp|Q0VRZ3|SECA_ALCBS LYNK----------LSGMTGTADTEALEFRQIYGMDVVVVPTNKPMVRVDANDLVYLSLQ	426
sp|A6VYJ1|SECA_MARMS LYEK----------LSGMTGTADTEAFEFQQIYGLSVIVIPTNRQVQRKDFNDLIYMSTE	430
sp|B3PCL0|SECA_CELJU LYPT----------LAGMTGTADTEAYEFREIYGLDVVVIPTNRPIQRIDMNDKVYLSLE	436
sp|Q1QVH6|SECA_CHRSD LYDK----------LSGMTGTADTEAFEFRQIYGLDVMVIPTNRPLVRVDHNDLVYMSGE	429
sp|Q9LCT3|SECA_PSEAE LYNK----------LAGMTGTADTEAFEFRQIYGLDVVVIPTHRPIARKDFNDLVYLTQE	432
sp|Q2SA01|SECA_HAHCH LYEK----------LAGMTGTADTEAFEFRQIYGLDVIVIPTNKPIKRIDYNDLVYLSVD	431
sp|Q5NGR3|SECA_FRATT LYNK----------IAGMTGTADTEAFELHSIYGLEVIIIPTNKPMIRKDHHDEIYGSVR	431
sp|A5CY18|SECA_VESOH LYRT----------LSGMTGTADTEAVEFQDIYGLETVVVPPNKPSTRVDKSDLIYLTTQ	437
sp|A5EY15|SECA_DICNV MYEK----------LSGMTGTADTEAYEFQDIYNLETVVIPTNRPIARIDYTDMIFLKQS	441
sp|Q21UD1|SECA_RHOFT LYGK----------LAGMTGTADTEAYEFQEIYGLETLVMPPNRPSRRDDQLDRVYKTTR	436
sp|Q7VUR2|SECA_BORPE MYDK----------LSGMTGTADTEAYEFQEIYTLETVIIPTNKPMVRKDQNDQVFKTTQ	432
sp|A6T2E8|SECA_JANMA MYSK----------LSGMTGTADTEAYEFQEIYKLETVVIPPNRPSQRKDRQDQVYKSSD	434
sp|Q9JYK8|SECA_NEIMB LYTK----------LSGMTGTADTEAFEFQSIYNLETVIIPTNRPVQRKDFNDQIFRSAE	427
sp|Q13U01|SECA_PARXL MYAK----------LSGMTGTADTEAYEFNEIYGLETVVIPTNRPPKRIDKQDQIYKTAK	435
sp|Q47AB4|SECA_DECAR MYNK----------LAGMTGTADTEAYEFHQIYGLETVVIPTHRPMVRKDMNDLVYKTAD	427
sp|Q5P705|SECA_AROAE MYGK----------LAGMTGTADTEAFEFHSIYGLETVVVPTNRAMVRKDENDKVYRTAK	431
sp|A1K3V5|SECA_AZOSB MYGK----------LAGMTGTADTEAFEFHHIYGLETVVIPTNRPMVRKDENDKVYRTAK	434
sp|Q3SMG1|SECA_THIDA MYEK----------LSGMTGTADTEAFEFQSIYGLETVVIPTHRPMIRKDEHDQVYRTGR	427
sp|Q7NQ59|SECA_CHRVO LYGK----------LSGMTGTADTEAYEFQSIYNLETVVIPTNKPMIRKDSQDKVYRSAK	427
sp|Q1GZ36|SECA_METFK MYGK----------LSGMTGTADTEAYEFNQIYGLETVVIPTHRPLQRKDYMDKVYRTAK	427
sp|Q2Y647|SECA1_NITMU MYEK----------LAGMTGTADTEAYEFQQIYGLETVIIPTHRPMIRVDRMDQVFRTMD	427
sp|B7J3W9|SECA_ACIF2 MYEK----------LSGMTGTADTEAFELNQIYGLEVVIIPTHRPVCRTDFADLIYRTSQ	420
sp|Q8PCJ2|SECA_XANCP MYKK----------LSGMTGTADTEAYEFQSIYGLEVVVIPTNRPTVRKDHPDQVFLNRK	428
sp|Q83F06|SECA_COXBU LYEK----------LSGMTATADTEAFELQKIYGLEVVVIPTNRPMIRRDESDQVYLTAD	437
sp|Q5ZVH7|SECA_LEGPH MYNK----------LSGMTGTADTEAYEFQQIYNLEVVVIPTNRSMIRKDEADLVYLTQA	427
sp|A1WYM9|SECA_HALHL LYDK----------LAGMTGTADTEAFEFQHIYGLEVLSIPTHRPMVRDDAHDLVYRTAD	435
sp|Q607S5|SECA_METCA LYEK----------LAGMTGTADTEAAEFHQIYGLEVVMIPPNRPMIRNDMGDLVYLTAR	427
sp|Q3J799|SECA_NITOC LYEK----------LAGMTGTADTEAYEFQQIYGLEVVVIPTHLPMVRVDHGDQVYLTAE	427
sp|A1SU27|SECA_PSYIN LYEK----------LAGMTGTADTEAFEFQSIYGLETIVIPTNQAMIRKDGGDLVYLTEQ	433
sp|P43803|SECA_HAEIN LYER----------LAGMTGTADTEAFEFQQIYGLETVVIPTNRPMIRDDRTDVMFENEQ	430
sp|B4F102|SECA_PROMH LYEK----------LAGMTGTADTEAFEFNSIYRLETIVIPTNRPMVRKDLPDLVYMNEK	432
sp|Q6D0J2|SECA_PECAS LYEK----------LAGMTGTADTEAFEFSSIYKLDTIVVPTNRPMIRKDLPDLVYMTEQ	432
sp|B2VD75|SECA_ERWT9 LYNK----------LAGMTGTADTEAFEFSSIYKLDTIVIPTNRPMVRKDLPDLVYMTEM	432
sp|C5B9G5|SECA_EDWI9 LYEK----------LAGMTGTADTEAFEFSSIYKLDTIVVPTNRPMIRKDLPDLVYMTEQ	432
sp|Q7CGB6|SECA_YERPE LYEK----------LAGMTGTADTEAFEFSSIYKLDTIVVPTNRPMIRKDLADLVYMTEQ	432
sp|Q8ZRT7|SECA_SALTY LYEK----------LAGMTGTADTEAFEFSSIYKLDTVVVPTNRPMIRKDLPDLVYMTEA	432
sp|P10408|SECA_ECOLI LYEK----------LAGMTGTADTEAFEFSSIYKLDTVVVPTNRPMIRKDLPDLVYMTEA	432
sp|Q47VS0|SECA_COLP3 IYEK----------LSGMTGTADTEAFEFNHIYGLETVIIPTNQPMVRKDLSDLIYLTTE	432
sp|Q5R0N7|SECA_IDILO LYNK----------LAGMTGTADTEAFEFQSIYGLETIVLPTNKPMVRDDRADLIYLTTL	432
sp|Q15Q25|SECA_PSEA6 LYDK----------LAGMTGTADTEAFEFQSIYGLDTVVIPTNKPMVRKDKADLIYLTAQ	432
sp|B4RWX1|SECA_ALTMD LYNK----------LAGMTGTADTEAFEFNHIYGLETVVIPTNRPMQRKDMPDLIYLTAE	432
sp|Q9KPH4|SECA_VIBCH LYEK----------LSGMTGTADTEAFEFQQIYGLETVVIPTNKPMVRNDMPDVVYRSEA	433
sp|Q8E9Q5|SECA_SHEON LYEK----------LAGMTGTADTEAFEFQHIYGLDTVVVPTNRPMVRKDMADLVYLTAN	432
sp|A0KPW5|SECA_AERHH LYDK----------LAGMTGTADTEAFEFQQIYGLDTVVIPTNKPMVRKDMGDLVYLTAN	432
sp|Q6AJK1|SECA_DESPS MYDK----------LAGMTGTADTEAAEFKKIYDLDVVLMPTNQPMVRDDYADVIFKNED	414
sp|Q72DV4|SECA_DESVH MYAK----------LAGMTGTADTEAVEFHQIYSLEVVSIPTNKPMQRKDFADAIYRTKR	414
sp|Q74BJ1|SECA_GEOSL MYEK----------LSGMTGTADTEAEEFHKIYKLEVTVIPTNRPLLRPDFPDVIYKTER	432
sp|A1AM15|SECA_PELPD MYKK----------LGGMTGTADTEAEEFHKIYKLDVVVIPTNRPLLRPDFPDVIYKTER	432
sp|Q2LTP4|SECA_SYNAS MYSK----------LAGMTGTADTEAAEFKKIYNLDVVVVPTNMPMIRVDHTDVIYKTEK	414
sp|A0LHJ3|SECA_SYNFM MFDK----------LAGMTGTAETEAAEFAKIYKLEVVVIPTHRKMIREDYADCIYRTEA	414
sp|B8FHX0|SECA_DESAA MYEK----------LSGMTGTADTEAPEFKKIYDLDVVVIPTNMPMIRKDYPDVIYRSKQ	414
sp|Q2NB30|SECA_ERYLH MYPK----------LSGMTGTAATEASEFWDIYKMNVVEIPTNVPVQRIDEEDEFYKNTL	419
sp|A5V9S7|SECA_SPHWW MYPK----------LGGMTGTAATEAHEFYQIYKMNVVTIPTNLPVKRIDQDDEFYKNML	419
sp|A0LCX0|SECA1_MAGMM LYNK----------LAGMTGTADTEAAEFQSIYNLEVVIIPTNRDMVRIDRDDMVFRTLE	420
sp|P52966|SECA_RHOCA LYEK----------LAGMTGTAVTEAEEFGDIYKLGVVEVPTNRPVARKDEHDRVYRTAK	422
sp|P0CAW7|SECA_CAUCR LYKK----------LSGMTGTASTEAQEFDDIYKMSVSEIPTNRTIQRIDDDDEVYRTER	422
sp|Q0BUI2|SECA_GRABC MYPK----------LAGMTGTALTEADEFAEIYKLDVLAVPTNLPVQRKDGDDEVYRTAR	421
sp|Q0AMD3|SECA_MARMM LYDK----------LAGMTGTALTEADEFFDIYKLAVMEIPTNKPIARIDEEDEVYRTLE	418
sp|Q2RXV5|SECA_RHORT MYPK----------LSGMTGTALTEANEFMEIYGLAVVEIPTNRPMIRKDKDDEVYRTSR	419
sp|A7HTW6|SECA_PARL1 MYEK----------LSGMTGTALTEASEFGDIYGLDVLEIPTNKPIARIDEDDEVYRTTR	421
sp|Q7CSN9|SECA_AGRFC MYEK----------LAGMTGTASTEAEEFGNIYGLDVIEVPTNLPIQRIDEDDEVYRTGE	421
sp|Q6G5U2|SECA_BARHE MYRK----------LSGMTGTAITEAEEFSNIYGLDVIEVPTNLPIQRRDEDDEIYRTAE	421
sp|Q98G67|SECA_RHILO LYKK----------LSGMTGTALTEAEEFGNIYGLEVTEIPTNLPVIRKDEDDEVYRTVE	421
sp|Q8YJG2|SECA_BRUME MYNK----------LSGMTGTAATEAEEFGNIYGLEVLEIPTNLPVQRIDEDDEVYRTVE	421
sp|B2ID49|SECA_BEII9 LYKK----------LAGMTGTAATEADEFAEIYRLEVVSIPTNNPVRRHDEDDEVYRSGE	419
sp|B8IF29|SECA_METNO LYKK----------LAGMTGTASTEADEFQEIYNLGVVEIPTNRPVERVDEDDEVYRTAE	419
sp|A8IHQ3|SECA_AZOC5 LYER----------LGGMTGTAATEAAEFADIYKLDVVEIPTNRKVQRIDDDDEVYRTNR	419
sp|Q89XV1|SECA_BRADU MYEK----------LAGMTGTAATEADELFDIYKLEVVEIPTNLSVARLDEDDEVYRTQK	419
sp|Q2S4E4|SECA_SALRD MYDK----------LSGMTGTAETEAEEFNEIYDLDVVVVPTHEPVRRDDKDDLVFQTKR	644
sp|Q8KD18|SECA_CHLTE LYSK----------LAGMTGTAETEASEFFEIYKLDVVVIPTNHPIARHDQDDLVYKTRR	582
sp|B3ESI0|SECA_AMOA5 LYHK----------LAGMTGTAETEAGEFYDIYHLDVVVTPTHKPVVREDKDDKVYKTVR	613
sp|Q89ZL5|SECA_BACTN MYHK----------LSGMTGTAETEAGELWDIYKLDVVVIPTNRPIARKDMNDRVYKTKR	614
sp|Q7MWS5|SECA_PORGI MYHK----------LAGMTGTAETEAGELWDIYKLDVVVIPTNKPIARKDMNDRIYKTAR	608
sp|A6L997|SECA_PARD8 MYHK----------LSGMTGTAETEAGEFWDIYKLDVVVIPTNRPIARNDMNDRIYKTKR	614
sp|A6GX63|SECA_FLAPJ MYSK----------LAGMTGTAVTEAGELWEIYKLDVVEIPTNRGMSRIDKEDLIYRSVR	612
sp|Q11YU5|SECA_CYTH3 MYHK----------LSGMTGTAETEEAEFQQIYNLDVVVVPTNRSIARLDEQDKVYKTTR	613
sp|Q17XE2|SECA_HELAH MFSK----------LSGMTGTAQTEATEFLEIYNLEVVSIPTNLAIKRKDLNDLIYKSEK	421
sp|Q0P9V7|SECA_CAMJE MYNK----------LAGMTGTAQTEATEFSQIYSLDVISIPTNIPIKRQDKDDLIYKTQN	426
sp|Q01Y13|SECA_SOLUE MYKK----------LAGMTGTAETEAAEFYKIYKLEVVVIPTNRSMIRKENTDMVYRTEI	432
sp|Q1IMP4|SECA_KORVE LYKK----------LAGMTGTAETEAAEFDKIYKLEVVVIPTNRTLLRKENPDVVYRTEK	443
sp|Q6MR29|SECA_BDEBA MYEK----------LSGMTGTADTEAVEFKKIYNLEVNVIPTNRPIQRKDQEDVVYKSEK	414
sp|Q1D1H8|SECA_MYXXD MYSK----------LAGMTGTADTEAEEFAKIYNLDVRVIPTNRPPIRKDLQDVVYKTER	414
sp|Q2INY3|SECA_ANADE MYSK----------LAGMTGTADTEAEEFAKTYNIDVVVIPTNQKNVRKDAEDVVYKTEG	415
sp|Q4FNA5|SECA_PELUB LYNK----------ISGCTGTAATESQEFYEIYNLVVVIIPTNKEMIRKDWNDQIFRTEE	421
sp|A8F255|SECA_RICM5 NYPK----------LSGMTGTAMTEAPELKDIYNLDVVAVPTHNKVTRLDLDDEIYGSKK	419
sp|Q73HK8|SECA_WOLPM MYNK----------LSGMTGTAATEAEEFRDIYRLNVVKIPTNVPVKRVDIDDEIYGTEK	420
sp|Q6MEX9|SECA_PARUW MYEK----------LSGMTGTATTEANEFKEIYKLDVLEIPTHRANRRVDFNDEIYMTER	553
sp|O84707|SECA_CHLTR LYEK----------LAGMTGTAITESREFKEIYSLYVLQVPTFKPCLRIDHNDAFYMTER	551
sp|P47318|SECA_MYCGE LYNR----------LAAVSGTALTESEEFLKIYNMVVVPVPTNRPNIRKDRSDSVFGTPQ	413
sp|Q7UDY6|SECA1_RHOBA MYKK----------LSGMTGTAMTEADEFWKIYKLDVVAIPTHRGLQRIEHPDLIYLTEK	443
sp|A9B6X4|SECA_HERA2 MYNK----------LGGMTGTAITEAEEFSKIYNLEVVIIPTNRQVVREDYRDHIYASQK	490
sp|A9WEB6|SECA_CHLAA MYKK----------LAGMTGTAYTEREEFAKIYNLEVVVIPTHKPMIREDLPDQIYATEE	455
sp|A5URI4|SECA_ROSS1 MYQK----------LAGMTGTAYTEREEFAKIYNLEVVVIPTHRPMIRKDYDDQIYRSEK	455
sp|Q6F260|SECA_MESFL LYAK----------LSGMTGTAKTEEEEFIKIYNTRVVVCPTNRPVIRKDEPDYTFGTKH	404
sp|O07497|SECA_BORBU MFDK----------ISGMTGTADTEAKEFHKIYNLDVVVVPTNRLLARIDEDDTIYYTEE	436
sp|Q73LG6|SECA_TREDE MYDK----------LSGMTGTADTEAVEFTKIYNLDVVVIPTNLPVARKDEHDVIYLNEN	439
sp|Q7NJJ6|SECA_GLOVI LYPK----------LAGMTGTALTEEAEFGKIYSLEVTAIPTNRKVVRTDMSDQVYKTEN	430
sp|A5GQ30|SECA_SYNR3 LYPR----------LAGMTGTAKTEEVEFEKTYKLEVTVVPTNRTRARRDLVDQVYKTET	427
sp|Q7V9M9|SECA_PROMA LYPR----------LAGMTGTAKTEEVEFEKTYKLETTVIPTNRPRSRADWVDQVFKTES	426
sp|Q55709|SECA_SYNY3 LYPK----------LSGMTGTAKTEETELEKVYNLQVTITPTNRPSSRQDWPDVVYKNEE	416
sp|B7K818|SECA_CYAP7 LYPK----------LSGMTGTAKTEETELEKVYNLQVTIIPTNRPSQRYDLPDAVYKAER	422
sp|B0JLJ4|SECA_MICAN LYPK----------LSGMTGTAKTEETELEKVYNLQVTIIPTNRVSRRQDLADVVYKNEQ	422
sp|B0C1V9|SECA_ACAM1 LYDK----------LAGMTGTAKTEEAEFEKIYKLEVTIVPTNRSNQRQDISDVVYKSEE	409
sp|Q10VW7|SECA_TRIEI LYPK----------LSGMTGTAKTEEAEFEKIYNLQVTIIPTNKPTGRKDLSDVVYKTEV	417
sp|Q8YMS8|SECA_NOSS1 LYPK----------LGGMTGTAKTEEAEFERIYKLEVTIIPTNRIRRREDLSDLVFKKEI	409
sp|Q2NJH2|SECA_AYWBP LYQK----------LSGMTGTAKTEEDEFRDIYNMEVIEIPTNVPMIRIDEPDFIFVSLK	415
sp|Q3ZZG5|SECA_DEHMC MYRK----------LCGMTGTAATEAEEFSKIYKLEVVIIPTNKPAVREDYGDQIYKDQS	495
sp|Q5SIW3|SECA_THET8 LYEK----------RAGMTGTAKTEEKEFQEIYGMDVVVVPTNRPVIRKDFPDVVYRTEK	426
sp|Q9RWU0|SECA_DEIRA LYDK----------FAGMTGTAKTEEKEFLDIYGSDVLVIPTNKPVIRVDSDDLIYRTRM	428
sp|Q04ED0|SECA_OENOB MYKK----------ISGMTGTAKTEEEELKEIYNMEVVQVPTNEPVRRVDEPDVLYFNLR	414
sp|Q9AET4|SECA1_STRGN MYKK----------LSGMTGTAKTEEEEFRETYNIRVIPIPTNRPIARIDHEDLLYPSLE	413
sp|A8YUC4|SECA_LACH4 MYKK----------LSGMTGTAKTEEEEFREIYNMQVITIPTNRPIARKDMPDILYPTLD	424
sp|Q834A7|SECA_ENTFA MYKK----------LAGMTGTAKTEEEEFREIYNIQVIQIPTNRPIIRDDRPDLLYPTLE	412
sp|O06446|SECA1_STAA8 MYNK----------LAGMTGTAKTEEEEFRNIYNMTVTQIPTNKPVQRNDKSDLIYISQK	418
sp|C0Z6T7|SECA_BREBN MYEK----------LAGMTGTAKTEEEEFKKIYGLDVVVIPTNKPVQRVDSPDLVFKTEA	413
[truncated: 3,480 more rows]
