# Supplementary material for: The C-terminal tail of the bacterial translocation ATPase SecA modulates its activity
Source: eLife. 2019 Jun 27;8:e48385. doi: 10.7554/eLife.48385 (PMC6620043; doi:10.7554/eLife.48385)
Supplement: Figure 1—source data 2. [file elife-48385-fig1-data2.txt]

(
(
(
(
(
(
(
(
sp|Q31I38|SECA_THICR:0.23052,
sp|A5CY18|SECA_VESOH:0.22963)
:0.00386,
(
(
sp|Q6FEE0|SECA_ACIAD:0.20828,
(
sp|Q0VRZ3|SECA_ALCBS:0.18918,
(
sp|A6VYJ1|SECA_MARMS:0.18214,
(
(
sp|B3PCL0|SECA_CELJU:0.16917,
(
sp|Q9LCT3|SECA_PSEAE:0.15000,
sp|Q2SA01|SECA_HAHCH:0.14405)
:0.01325)
:0.00919,
sp|Q1QVH6|SECA_CHRSD:0.17371)
:0.00379)
:0.00784)
:0.00758)
:0.01075,
(
(
(
(
(
sp|Q21UD1|SECA_RHOFT:0.16628,
(
sp|A6T2E8|SECA_JANMA:0.14187,
sp|Q13U01|SECA_PARXL:0.13561)
:0.01306)
:0.00702,
sp|Q7VUR2|SECA_BORPE:0.15884)
:0.00965,
(
(
(
sp|Q47AB4|SECA_DECAR:0.11976,
(
sp|Q5P705|SECA_AROAE:0.07596,
sp|A1K3V5|SECA_AZOSB:0.07194)
:0.04908)
:0.02542,
(
sp|Q1GZ36|SECA_METFK:0.12748,
sp|Q2Y647|SECA1_NITMU:0.13574)
:0.00979)
:0.00511,
sp|Q3SMG1|SECA_THIDA:0.15195)
:0.01046)
:0.00610,
(
sp|Q9JYK8|SECA_NEIMB:0.15871,
sp|Q7NQ59|SECA_CHRVO:0.14062)
:0.02365)
:0.02631,
(
(
sp|Q83F06|SECA_COXBU:0.18867,
sp|Q5ZVH7|SECA_LEGPH:0.18871)
:0.00295,
(
(
(
sp|A1WYM9|SECA_HALHL:0.17209,
sp|Q3J799|SECA_NITOC:0.15164)
:0.00923,
sp|Q607S5|SECA_METCA:0.16757)
:0.01027,
(
(
sp|A1SU27|SECA_PSYIN:0.17239,
(
sp|Q47VS0|SECA_COLP3:0.15210,
(
sp|Q5R0N7|SECA_IDILO:0.13332,
(
sp|Q15Q25|SECA_PSEA6:0.10191,
sp|B4RWX1|SECA_ALTMD:0.09543)
:0.03200)
:0.00907)
:0.01733)
:0.00633,
(
sp|P43803|SECA_HAEIN:0.17460,
(
(
sp|B4F102|SECA_PROMH:0.08854,
(
(
sp|Q6D0J2|SECA_PECAS:0.06640,
(
sp|B2VD75|SECA_ERWT9:0.06115,
(
sp|Q7CGB6|SECA_YERPE:0.05635,
(
sp|Q8ZRT7|SECA_SALTY:0.02622,
sp|P10408|SECA_ECOLI:0.02372)
:0.02689)
:0.00434)
:0.00573)
:0.00441,
sp|C5B9G5|SECA_EDWI9:0.06637)
:0.01930)
:0.05549,
(
sp|Q9KPH4|SECA_VIBCH:0.13633,
(
sp|Q8E9Q5|SECA_SHEON:0.12376,
sp|A0KPW5|SECA_AERHH:0.11906)
:0.01361)
:0.00626)
:0.00663)
:0.01538)
:0.01799)
:0.00232)
:0.00602)
:0.00490)
:0.00470)
:0.00085,
(
sp|A5EY15|SECA_DICNV:0.21037,
sp|Q8PCJ2|SECA_XANCP:0.18851)
:0.01457)
:0.00596,
sp|B7J3W9|SECA_ACIF2:0.21517)
:0.00548,
sp|Q5NGR3|SECA_FRATT:0.24201)
:0.00396,
(
(
(
(
(
sp|Q2NB30|SECA_ERYLH:0.14446,
sp|A5V9S7|SECA_SPHWW:0.14643)
:0.07413,
(
(
sp|P52966|SECA_RHOCA:0.20870,
(
sp|P0CAW7|SECA_CAUCR:0.19082,
sp|Q0AMD3|SECA_MARMM:0.19008)
:0.01803)
:0.00994,
(
sp|Q0BUI2|SECA_GRABC:0.18926,
(
sp|Q2RXV5|SECA_RHORT:0.17968,
(
sp|A7HTW6|SECA_PARL1:0.16397,
(
(
(
(
sp|Q7CSN9|SECA_AGRFC:0.12367,
sp|Q98G67|SECA_RHILO:0.11633)
:0.00347,
sp|Q8YJG2|SECA_BRUME:0.11300)
:0.01012,
sp|Q6G5U2|SECA_BARHE:0.13532)
:0.03536,
(
(
sp|B2ID49|SECA_BEII9:0.14749,
sp|B8IF29|SECA_METNO:0.13443)
:0.01431,
(
sp|A8IHQ3|SECA_AZOC5:0.13555,
sp|Q89XV1|SECA_BRADU:0.13817)
:0.01203)
:0.01145)
:0.01133)
:0.00961)
:0.00724)
:0.01252)
:0.00747)
:0.00458,
(
sp|A8F255|SECA_RICM5:0.21658,
sp|Q73HK8|SECA_WOLPM:0.22150)
:0.01189)
:0.00708,
sp|Q4FNA5|SECA_PELUB:0.27538)
:0.00552,
sp|A0LCX0|SECA1_MAGMM:0.20989)
:0.00542)
:0.00740,
(
(
sp|Q7UDY6|SECA1_RHOBA:0.26318,
sp|B2KAS3|SECA_ELUMP:0.22773)
:0.00670,
(
(
(
sp|A9B6X4|SECA_HERA2:0.20712,
(
sp|A9WEB6|SECA_CHLAA:0.15665,
sp|A5URI4|SECA_ROSS1:0.15190)
:0.02203)
:0.04268,
sp|Q3ZZG5|SECA_DEHMC:0.23797)
:0.02258,
(
sp|Q7NJJ6|SECA_GLOVI:0.17832,
(
(
sp|A5GQ30|SECA_SYNR3:0.11419,
sp|Q7V9M9|SECA_PROMA:0.11666)
:0.04281,
(
(
sp|Q55709|SECA_SYNY3:0.09887,
(
sp|B7K818|SECA_CYAP7:0.08278,
sp|B0JLJ4|SECA_MICAN:0.08746)
:0.01204)
:0.02878,
(
sp|B0C1V9|SECA_ACAM1:0.12017,
(
sp|Q10VW7|SECA_TRIEI:0.10786,
sp|Q8YMS8|SECA_NOSS1:0.10765)
:0.01168)
:0.00544)
:0.02585)
:0.01817)
:0.07840)
:0.00270)
:0.00536)
:0.00049,
(
(
(
(
sp|Q6AJK1|SECA_DESPS:0.20932,
(
(
(
(
sp|Q74BJ1|SECA_GEOSL:0.10623,
sp|A1AM15|SECA_PELPD:0.10742)
:0.07082,
sp|Q2LTP4|SECA_SYNAS:0.17481)
:0.00452,
sp|B5YKT5|SECA_THEYD:0.18571)
:0.00455,
(
(
sp|A0LHJ3|SECA_SYNFM:0.17763,
sp|B8FHX0|SECA_DESAA:0.18308)
:0.00407,
(
sp|Q01Y13|SECA_SOLUE:0.18418,
sp|Q1IMP4|SECA_KORVE:0.18991)
:0.02323)
:0.00448)
:0.00473)
:0.00330,
(
sp|Q6MR29|SECA_BDEBA:0.22923,
(
(
sp|Q1D1H8|SECA_MYXXD:0.16965,
sp|Q2INY3|SECA_ANADE:0.17443)
:0.03636,
sp|A9GI17|SECA_SORC5:0.22977)
:0.00895)
:0.00650)
:0.00285,
sp|Q72DV4|SECA_DESVH:0.19907)
:0.00374,
(
sp|C0QZS7|SECA_BRAHW:0.24589,
sp|Q050M4|SECA_LEPBL:0.23325)
:0.01010)
:0.00417,
(
(
(
(
(
sp|Q2S4E4|SECA_SALRD:0.26204,
sp|Q8KD18|SECA_CHLTE:0.22287)
:0.00802,
(
sp|B3ESI0|SECA_AMOA5:0.24681,
(
(
sp|Q89ZL5|SECA_BACTN:0.13899,
(
sp|Q7MWS5|SECA_PORGI:0.11958,
sp|A6L997|SECA_PARD8:0.12997)
:0.01640)
:0.06628,
(
sp|A6GX63|SECA_FLAPJ:0.20511,
sp|Q11YU5|SECA_CYTH3:0.20666)
:0.01812)
:0.01313)
:0.03261)
:0.01365,
(
(
sp|Q6MEX9|SECA_PARUW:0.20678,
sp|O84707|SECA_CHLTR:0.21737)
:0.09187,
(
sp|O07497|SECA_BORBU:0.23296,
sp|Q73LG6|SECA_TREDE:0.20357)
:0.04844)
:0.00414)
:0.00775,
(
(
sp|Q17XE2|SECA_HELAH:0.18854,
sp|Q0P9V7|SECA_CAMJE:0.17660)
:0.06242,
(
(
sp|Q9X1R4|SECA_THEMA:0.16710,
sp|A7HMM7|SECA_FERNB:0.17632)
:0.06354,
sp|O67718|SECA_AQUAE:0.23052)
:0.01396)
:0.00532)
:0.00089,
(
(
(
(
(
(
(
sp|P47318|SECA_MYCGE:0.27780,
sp|Q6F260|SECA_MESFL:0.27266)
:0.01773,
sp|Q2NJH2|SECA_AYWBP:0.26674)
:0.02723,
(
(
sp|Q04ED0|SECA_OENOB:0.20702,
(
(
sp|Q9AET4|SECA1_STRGN:0.15651,
sp|Q834A7|SECA_ENTFA:0.13350)
:0.01328,
sp|A8YUC4|SECA_LACH4:0.15535)
:0.02620)
:0.02909,
(
sp|O06446|SECA1_STAA8:0.20786,
(
sp|P28366|SECA_BACSU:0.15969,
sp|P47847|SECA1_LISMO:0.15849)
:0.02428)
:0.01088)
:0.01809)
:0.01529,
sp|C0Z6T7|SECA_BREBN:0.21478)
:0.00385,
(
(
(
(
sp|Q18CN0|SECA1_PEPD6:0.19756,
sp|B0S3K9|SECA_FINM2:0.19745)
:0.00218,
sp|A5HY67|SECA_CLOBH:0.18979)
:0.00518,
(
sp|A3DF88|SECA_CLOTH:0.16868,
(
sp|A4XJ42|SECA_CALS8:0.13584,
sp|Q8RCB4|SECA_CALS4:0.13907)
:0.02148)
:0.01412)
:0.00263,
sp|A9KS12|SECA_LACP7:0.20909)
:0.01697)
:0.01026,
(
(
sp|Q5SIW3|SECA_THET8:0.18055,
sp|Q9RWU0|SECA_DEIRA:0.20442)
:0.05695,
(
sp|B8CYM4|SECA_HALOH:0.20192,
(
sp|Q67T83|SECA_SYMTH:0.20751,
(
sp|Q0B0B4|SECA_SYNWW:0.17035,
(
sp|Q24MT3|SECA_DESHY:0.14971,
sp|B0TGY6|SECA_HELMI:0.15065)
:0.01098)
:0.02183)
:0.01026)
:0.00638)
:0.00221)
:0.00472,
(
(
(
sp|A1A268|SECA_BIFAA:0.20882,
(
(
(
sp|Q6A833|SECA_PROAC:0.19360,
sp|A1SGL9|SECA_NOCSJ:0.17388)
:0.00540,
(
(
(
sp|B2GL56|SECA_KOCRD:0.16605,
sp|A5CPU4|SECA_CLAM3:0.16873)
:0.00331,
(
sp|C5C1N8|SECA_BEUC1:0.14940,
sp|A6WEN1|SECA_KINRD:0.13136)
:0.01878)
:0.02483,
(
sp|Q47LZ9|SECA1_THEFY:0.15348,
(
(
sp|P0A4G6|SECA_STRCO:0.15480,
sp|Q2JEZ1|SECA_FRACC:0.14194)
:0.00844,
sp|A0LVS1|SECA_ACIC1:0.14777)
:0.01075)
:0.01009)
:0.00246)
:0.00712,
(
sp|Q8FRI7|SECA1_COREF:0.16530,
(
sp|A4FNI7|SECA_SACEN:0.13935,
(
sp|P9WGP5|SECA1_MYCTU:0.12641,
sp|Q0S2Y0|SECA_RHOJR:0.12943)
:0.02433)
:0.02336)
:0.02545)
:0.01591)
:0.03121,
sp|Q1AVJ6|SECA_RUBXD:0.21538)
:0.01577,
sp|Q8RI93|SECA_FUSNN:0.22404)
:0.00350)
:0.00403)
:0.00073);
